# Supplementary material for: Individualized interactomes for network-based precision medicine in hypertrophic cardiomyopathy with implications for other clinical pathophenotypes
Source: Nat Commun. 2021 Feb 8;12:873. doi: 10.1038/s41467-021-21146-y (PMC7870822; doi:10.1038/s41467-021-21146-y)
Supplement: Supplementary file 3 — Supplementary Data 1 [file 41467_2021_21146_MOESM3_ESM.xlsx]

## Sheet: Supplemental Data File 1
HCM COHORT																																	CONTROL COHORT
	HCM Parameters								HCM Parameters								Cardiac MRI Chracteteristics										Right Heart Catheterization Characteristics						Control Patient Characteristics
HCM Patient	Age	Gender (M=1)	Age at Initial Visit	Family History of HCM	FH of Sudden Death	NSVT on Holter	Syncope		Max. LV Thickness	Left Atrial Size	LV Ejection Fraction	LV End Diastolic Dimension	Resting LVOT Gradient	LVOT Gradient with Exercise	Pre-myectomy NYHA FC		LGE (Positive=1/Negative=0)	LGE %	LVEDV (ml)	LVESV (ml)	LVSV (ml)	LV mass (g)	RVEDV (ml)	RVESV (ml)	RVSV (ml)		RA	mean PA	PAWP	Fick CO	iPVR		Control Donor	Male=1	Age
1	67	1	59	1	1	1	1		24	41	65	43	80	n/a	2		1	5	160	48	112	157	166	76	90		6	21	14	4	0.94		1	1	36
2	57	0	47	1	1	1	1		22	36	65	41	0	100	2		N/A										12	29	17	4.5	1.22324		2	0	53
3	69	0	64	0	0	1	0		21	43	65	43	25	100	2		1	1	154.84	59.89	94.95	124.86	140.88	66.95	73.93		10	18	10	5.1	0.72873		3	0	47
4	33	1	32	0	0	0	0		20	37	70	46	100	n/a	3		0	0	193.49	56.07	137.42	203.72	142.66	54.59	88.06		N/A						4	0	51
5	52	1	51	0	0	0	0		18	37	65	46	0	65	3		N/A										11	24	15	7	0.6008		5	0	38
6	41	0	41	0	0	1	0		16	39	65	42	0	120	3		0	0	179.82	50.45	129.37	96.16	159.68	46.76	112.92		4	22	15	6.3	0.55636
7	43	1	35	1	0	0	1		30	39	65	38	20	0	2		N/A										7	19	10	6.1	0.61475
8	66	0	64	0	0	0	0		15	36	65	44	60	n/a	3		0	0	141.41	34.18	107.23	76.21	102.67	48.1	54.57		N/A
9	53	1	53	0	0	0	1		22	44	65	41	0	120	3		1	7.5									9	27	18	7.6	0.47944
10	35	1	35	0	0	0	0		30	53	65	47	25	n/a	3		N/A										N/A
11	25	0	24	0	0	1	1		18	46	65	43	110	n/a	3		1	1.1	184.77	61.04	123.73	124.58	122.14	50.75	71.39		N/A
12	48	1	47	0	0	1	0		20	43	65	45	25	60	3		1	5.1	224.8	84.95	139.86	179.67	161.01	56.38	104.63		3	14	6	4.9	0.80434
13	57	1	56	1	0	1	0		21	61	55	39	0	0	2		1	14.3	176.38	85.97	90.41	132.54	113.47	61.92	51.55		19	45	30	4.3	1.73994
14	40	1	39	0	0	0	0		20	52	70	47	25	125	3		0	0	224	67	160	223.6	141.6	53.3	88.3		N/A
15	69	0	68	0	0	0	0		20	43	65	39	70	n/a	3		1	1.9	129.41	46.62	82.78	139.35	68.71	29.78	38.93		4	18	9	3.7	1.43617
16	49	0	49	0	0	0	0		32	48	65	51	95	n/a	3		N/A										N/A
17	37	1	36	0	0	0	0		16	44	70	48	80	n/a	3		0	0									N/A
18	61	1	60	0	0	0	0		17	44	60	40	0	0	3		1	5.3s	192.54	55.62	136.92	161.88	103.14	41.18	61.96		9	34	22	4.2	1.40187
