# Supplementary material for: Individualized interactomes for network-based precision medicine in hypertrophic cardiomyopathy with implications for other clinical pathophenotypes
Source: Nat Commun. 2021 Feb 8;12:873. doi: 10.1038/s41467-021-21146-y (PMC7870822; doi:10.1038/s41467-021-21146-y)
Supplement: Supplementary file 4 — Supplementary Data 2 [file 41467_2021_21146_MOESM4_ESM.xlsx]

## Sheet: Supplemental Data File 2
	HCM1	HCM2	HCM3	HCM4	HCM5	HCM6	HCM7	HCM8	HCM9	HCM10	HCM11	HCM12	HCM13	HCM14	HCM15	HCM16	HCM17	HCM18	Mean Within DCM Patient Overlap per DCM Patient
DCM1	0.47	0.52	0.47	0.42	0.36	0.4	0.5	0.61	0.44	0.46	0.49	0.46	0.63	0.53	0.6	0.52	0.51	0.53	0.440101
DCM2	0.42	0.49	0.44	0.38	0.32	0.37	0.46	0.59	0.38	0.44	0.45	0.44	0.6	0.49	0.57	0.49	0.48	0.5	0.543097
DCM3	0.44	0.49	0.45	0.38	0.33	0.38	0.47	0.59	0.4	0.45	0.47	0.44	0.6	0.51	0.58	0.49	0.49	0.53	0.467154
DCM4	0.46	0.5	0.48	0.41	0.36	0.42	0.49	0.63	0.43	0.45	0.49	0.46	0.62	0.55	0.61	0.52	0.53	0.53	0.388187
DCM5	0.43	0.48	0.44	0.38	0.33	0.37	0.47	0.59	0.39	0.45	0.46	0.42	0.6	0.5	0.57	0.48	0.48	0.51	0.467975
DCM6	0.43	0.5	0.45	0.39	0.33	0.38	0.47	0.61	0.4	0.45	0.46	0.44	0.61	0.5	0.59	0.49	0.5	0.52	0.456
DCM7	0.46	0.52	0.47	0.39	0.35	0.41	0.51	0.63	0.45	0.47	0.49	0.46	0.65	0.55	0.61	0.52	0.51	0.57	0.432004
DCM8	0.47	0.53	0.5	0.41	0.36	0.42	0.51	0.6	0.43	0.49	0.48	0.47	0.65	0.54	0.61	0.53	0.54	0.55	0.397006
DCM9	0.41	0.48	0.43	0.38	0.38	0.39	0.46	0.57	0.39	0.43	0.45	0.42	0.58	0.49	0.55	0.47	0.47	0.49	0.621046
DCM10	0.44	0.49	0.42	0.39	0.33	0.38	0.48	0.59	0.4	0.46	0.47	0.46	0.6	0.51	0.59	0.52	0.49	0.52	0.4492
DCM11	0.43	0.49	0.43	0.37	0.33	0.36	0.46	0.58	0.4	0.45	0.45	0.42	0.59	0.49	0.57	0.49	0.48	0.51	0.487377
DCM12	0.42	0.49	0.44	0.37	0.32	0.37	0.46	0.59	0.39	0.45	0.46	0.43	0.6	0.5	0.57	0.49	0.49	0.52	0.508805
DCM13	0.44	0.5	0.46	0.37	0.33	0.38	0.47	0.59	0.41	0.45	0.46	0.43	0.6	0.51	0.58	0.48	0.49	0.51	0.522185
DCM14	0.43	0.49	0.44	0.37	0.33	0.38	0.47	0.6	0.39	0.44	0.47	0.44	0.61	0.5	0.58	0.49	0.5	0.52	0.46857
DCM15	0.42	0.48	0.44	0.37	0.33	0.36	0.45	0.58	0.38	0.43	0.44	0.43	0.59	0.48	0.56	0.48	0.46	0.51	0.557235
DCM16	0.45	0.5	0.45	0.38	0.34	0.38	0.48	0.6	0.39	0.45	0.47	0.45	0.6	0.51	0.58	0.51	0.51	0.52	0.434193
DCM17	0.44	0.5	0.44	0.4	0.36	0.38	0.48	0.6	0.4	0.46	0.47	0.45	0.62	0.51	0.6	0.49	0.51	0.54	0.394906
DCM18	0.45	0.49	0.45	0.38	0.35	0.41	0.47	0.61	0.41	0.45	0.48	0.46	0.64	0.52	0.6	0.52	0.52	0.54	0.378963
DCM19	0.44	0.49	0.45	0.39	0.34	0.39	0.49	0.6	0.41	0.45	0.47	0.46	0.61	0.52	0.6	0.49	0.51	0.53	0.424255
DCM20	0.43	0.49	0.45	0.37	0.33	0.37	0.47	0.59	0.4	0.44	0.47	0.43	0.58	0.5	0.58	0.49	0.48	0.5	0.502191
DCM21	0.43	0.5	0.45	0.37	0.32	0.38	0.48	0.59	0.4	0.44	0.47	0.44	0.61	0.51	0.58	0.49	0.49	0.53	0.501329
DCM22	0.43	0.49	0.45	0.39	0.35	0.39	0.48	0.61	0.41	0.47	0.47	0.45	0.62	0.52	0.59	0.49	0.5	0.53	0.422944
DCM23	0.42	0.48	0.44	0.38	0.34	0.38	0.47	0.6	0.39	0.45	0.46	0.44	0.61	0.51	0.57	0.49	0.49	0.52	0.437415
DCM24	0.47	0.53	0.46	0.39	0.35	0.38	0.5	0.58	0.45	0.48	0.51	0.46	0.62	0.53	0.6	0.52	0.51	0.54	0.436467
DCM25	0.43	0.5	0.46	0.38	0.33	0.38	0.47	0.59	0.42	0.46	0.48	0.43	0.6	0.5	0.56	0.48	0.48	0.51	0.484638
DCM26	0.42	0.48	0.43	0.38	0.31	0.36	0.46	0.59	0.39	0.43	0.44	0.43	0.59	0.5	0.57	0.48	0.48	0.5	0.493069
DCM27	0.44	0.5	0.45	0.4	0.34	0.39	0.49	0.6	0.41	0.47	0.46	0.46	0.62	0.52	0.59	0.51	0.51	0.53	0.42937
DCM28	0.43	0.49	0.44	0.37	0.32	0.38	0.47	0.59	0.39	0.44	0.45	0.43	0.59	0.5	0.58	0.48	0.49	0.51	0.503924
DCM29	0.45	0.5	0.44	0.38	0.33	0.37	0.47	0.61	0.41	0.44	0.48	0.44	0.62	0.5	0.59	0.5	0.5	0.53	0.419974
DCM30	0.44	0.5	0.47	0.38	0.34	0.38	0.48	0.59	0.4	0.45	0.49	0.44	0.6	0.51	0.56	0.5	0.5	0.51	0.467311
DCM31	0.42	0.47	0.47	0.38	0.32	0.37	0.46	0.6	0.39	0.44	0.46	0.44	0.59	0.48	0.57	0.49	0.48	0.52	0.426929
DCM32	0.49	0.55	0.47	0.4	0.39	0.4	0.51	0.62	0.43	0.49	0.5	0.48	0.66	0.56	0.64	0.52	0.52	0.57	0.43742
DCM33	0.45	0.48	0.47	0.39	0.34	0.39	0.49	0.62	0.43	0.47	0.49	0.46	0.63	0.54	0.6	0.5	0.54	0.53	0.350516
DCM34	0.46	0.51	0.49	0.38	0.35	0.39	0.49	0.63	0.42	0.48	0.49	0.45	0.62	0.54	0.61	0.5	0.52	0.55	0.406115
DCM35	0.47	0.52	0.49	0.4	0.39	0.41	0.51	0.62	0.45	0.48	0.49	0.46	0.65	0.56	0.6	0.52	0.51	0.55	0.408237
DCM36	0.42	0.47	0.46	0.37	0.33	0.37	0.47	0.61	0.39	0.43	0.46	0.43	0.6	0.51	0.57	0.48	0.48	0.52	0.437868
DCM37	0.43	0.48	0.45	0.37	0.33	0.37	0.48	0.61	0.4	0.45	0.46	0.43	0.61	0.51	0.59	0.47	0.48	0.52	0.394368
