# Supplementary material for: Individualized interactomes for network-based precision medicine in hypertrophic cardiomyopathy with implications for other clinical pathophenotypes
Source: Nat Commun. 2021 Feb 8;12:873. doi: 10.1038/s41467-021-21146-y (PMC7870822; doi:10.1038/s41467-021-21146-y)
Supplement: Supplementary file 5 — Supplementary Data 3 [file 41467_2021_21146_MOESM5_ESM.xlsx]

## Sheet: Supplemental Data File 3
	HCM1	HCM2	HCM3	HCM4	HCM5	HCM6	HCM7	HCM8	HCM9	HCM10	HCM11	HCM12	HCM13	HCM14	HCM15	HCM16	HCM17	HCM18	Mean Within DCM Patient Overlap per DCM Patient
DCM1	0.024	0.029	0.021	0.017	0.019	0.023	0.023	0.04	0.023	0.017	0.026	0.016	0.054	0.028	0.052	0.019	0.036	0.023	0.304468
DCM2	0.021	0.03	0.026	0.02	0.014	0.02	0.025	0.042	0.02	0.02	0.026	0.022	0.039	0.023	0.038	0.025	0.024	0.03	0.314221
DCM3	0.023	0.025	0.016	0.016	0.011	0.024	0.023	0.036	0.021	0.022	0.028	0.022	0.042	0.025	0.053	0.023	0.028	0.024	0.289873
DCM4	0.021	0.026	0.016	0.016	0.02	0.02	0.023	0.043	0.024	0.026	0.021	0.021	0.051	0.036	0.048	0.024	0.036	0.034	0.202511
DCM5	0.019	0.02	0.019	0.017	0.01	0.012	0.017	0.032	0.01	0.018	0.021	0.02	0.037	0.022	0.039	0.02	0.025	0.021	0.262095
DCM6	0.018	0.022	0.017	0.014	0.013	0.02	0.017	0.036	0.019	0.016	0.023	0.013	0.039	0.029	0.039	0.019	0.026	0.028	0.243475
DCM7	0.017	0.021	0.012	0.012	0.007	0.012	0.009	0.028	0.009	0.012	0.019	0.012	0.035	0.026	0.05	0.019	0.019	0.024	0.242139
DCM8	0.022	0.024	0.029	0.014	0.016	0.022	0.024	0.041	0.014	0.012	0.029	0.016	0.049	0.035	0.047	0.018	0.029	0.037	0.211831
DCM9	0.026	0.024	0.028	0.024	0.024	0.025	0.023	0.035	0.024	0.021	0.028	0.02	0.038	0.022	0.033	0.021	0.021	0.028	0.343806
DCM10	0.021	0.021	0.018	0.019	0.012	0.017	0.023	0.028	0.018	0.017	0.022	0.025	0.048	0.027	0.042	0.027	0.028	0.028	0.254675
DCM11	0.019	0.027	0.019	0.014	0.01	0.015	0.018	0.04	0.017	0.024	0.023	0.018	0.045	0.026	0.038	0.023	0.022	0.033	0.278942
DCM12	0.024	0.027	0.019	0.019	0.012	0.02	0.026	0.041	0.017	0.023	0.028	0.02	0.038	0.025	0.044	0.026	0.026	0.031	0.293215
DCM13	0.021	0.025	0.027	0.015	0.012	0.02	0.018	0.04	0.018	0.017	0.027	0.018	0.034	0.021	0.04	0.022	0.025	0.027	0.324207
DCM14	0.018	0.025	0.012	0.014	0.012	0.016	0.022	0.036	0.019	0.023	0.028	0.022	0.043	0.023	0.048	0.028	0.028	0.032	0.260791
DCM15	0.018	0.024	0.018	0.015	0.017	0.018	0.02	0.042	0.016	0.018	0.026	0.016	0.039	0.024	0.046	0.024	0.025	0.027	0.269969
DCM16	0.027	0.031	0.022	0.02	0.011	0.021	0.021	0.047	0.017	0.02	0.023	0.023	0.033	0.022	0.053	0.03	0.03	0.03	0.241241
DCM17	0.023	0.031	0.017	0.015	0.013	0.016	0.018	0.037	0.019	0.021	0.027	0.019	0.045	0.028	0.05	0.016	0.035	0.027	0.184045
DCM18	0.018	0.028	0.007	0.009	0.009	0.011	0.016	0.028	0.014	0.014	0.014	0.014	0.037	0.012	0.037	0.011	0.025	0.019	0.196118
DCM19	0.011	0.024	0.011	0.013	0.008	0.009	0.013	0.034	0.017	0.014	0.018	0.016	0.036	0.017	0.041	0.018	0.022	0.02	0.220043
DCM20	0.023	0.032	0.025	0.019	0.012	0.02	0.026	0.039	0.018	0.021	0.031	0.023	0.038	0.026	0.048	0.025	0.029	0.033	0.292056
DCM21	0.02	0.023	0.023	0.018	0.012	0.017	0.02	0.043	0.017	0.014	0.025	0.021	0.035	0.023	0.044	0.024	0.028	0.028	0.295855
DCM22	0.019	0.019	0.016	0.02	0.013	0.015	0.02	0.037	0.018	0.015	0.021	0.016	0.04	0.026	0.046	0.021	0.031	0.027	0.229111
DCM23	0.024	0.029	0.023	0.017	0.014	0.016	0.021	0.044	0.021	0.019	0.023	0.018	0.046	0.025	0.044	0.022	0.026	0.027	0.221218
DCM24	0.021	0.029	0.017	0.013	0.011	0.027	0.017	0.029	0.015	0.017	0.023	0.017	0.036	0.023	0.038	0.011	0.029	0.027	0.258754
DCM25	0.024	0.029	0.022	0.016	0.014	0.018	0.019	0.033	0.019	0.018	0.026	0.017	0.036	0.029	0.042	0.024	0.025	0.035	0.290967
DCM26	0.021	0.02	0.024	0.02	0.009	0.015	0.019	0.041	0.016	0.015	0.024	0.019	0.038	0.019	0.044	0.022	0.027	0.026	0.261098
DCM27	0.021	0.026	0.022	0.016	0.013	0.02	0.026	0.046	0.022	0.025	0.029	0.022	0.046	0.028	0.042	0.028	0.035	0.033	0.223146
DCM28	0.019	0.028	0.026	0.018	0.012	0.018	0.024	0.041	0.019	0.022	0.027	0.018	0.042	0.024	0.041	0.022	0.029	0.03	0.292217
DCM29	0.024	0.03	0.024	0.01	0.011	0.018	0.022	0.034	0.016	0.024	0.025	0.015	0.053	0.033	0.039	0.021	0.029	0.031	0.21879
DCM30	0.026	0.023	0.021	0.015	0.013	0.015	0.019	0.031	0.017	0.019	0.022	0.021	0.039	0.021	0.034	0.018	0.026	0.026	0.290479
DCM31	0.012	0.017	0.024	0.01	0.01	0.017	0.013	0.041	0.011	0.013	0.022	0.016	0.035	0.025	0.029	0.018	0.024	0.027	0.252376
DCM32	0.015	0.043	0.015	0.01	0.015	0.008	0.028	0.028	0.015	0.015	0.02	0.018	0.033	0.035	0.051	0.025	0.028	0.025	0.248948
DCM33	0.016	0.026	0.031	0.015	0.016	0.016	0.03	0.048	0.021	0.023	0.044	0.023	0.053	0.038	0.033	0.026	0.028	0.048	0.144398
DCM34	0.034	0.038	0.034	0.021	0.016	0.022	0.027	0.055	0.021	0.026	0.03	0.029	0.039	0.033	0.042	0.037	0.031	0.037	0.222264
DCM35	0.016	0.029	0.012	0.019	0.019	0.014	0.021	0.031	0.014	0.014	0.016	0.021	0.043	0.029	0.043	0.019	0.025	0.025	0.21936
DCM36	0.014	0.024	0.015	0.015	0.013	0.012	0.019	0.037	0.011	0.014	0.016	0.02	0.035	0.026	0.044	0.019	0.025	0.025	0.173792
DCM37	0.017	0.021	0.015	0.012	0.014	0.007	0.019	0.035	0.009	0.016	0.02	0.014	0.044	0.026	0.05	0.02	0.02	0.018	0.174898
