# Supplementary material for: Individualized interactomes for network-based precision medicine in hypertrophic cardiomyopathy with implications for other clinical pathophenotypes
Source: Nat Commun. 2021 Feb 8;12:873. doi: 10.1038/s41467-021-21146-y (PMC7870822; doi:10.1038/s41467-021-21146-y)
Supplement: Supplementary file 6 — Supplementary Data 4 [file 41467_2021_21146_MOESM6_ESM.xlsx]

## Sheet: Supplemental Data File 4
	DCM1	DCM2	DCM3	DCM4	DCM5	DCM6	DCM7	DCM8	DCM9	DCM10	DCM11	DCM12	DCM13	DCM14	DCM15	DCM16	DCM17	DCM18	DCM19	DCM20	DCM21	DCM22	DCM23	DCM24	DCM25	DCM26	DCM27	DCM28	DCM29	DCM30	DCM31	DCM32	DCM33	DCM34	DCM35	DCM36	DCM37	Mean Within HCM Patient Overlap per HCM Patient
HCM1	0.133705	0.325905	0.239554	0.153203	0.281337	0.309192	0.139276	0.114206	0.45961	0.228412	0.306407	0.311978	0.300836	0.303621	0.389972	0.225627	0.225627	0.142061	0.222841	0.314763	0.300836	0.250696	0.295265	0.147632	0.275766	0.35376	0.289694	0.309192	0.18663	0.203343	0.208914	0.122563	0.183844	0.181058	0.164345	0.350975	0.270195	0.346609
HCM2	0.134434	0.320755	0.200472	0.167453	0.252358	0.301887	0.129717	0.129717	0.389151	0.20283	0.257075	0.290094	0.28066	0.268868	0.375	0.205189	0.221698	0.113208	0.21934	0.299528	0.264151	0.200472	0.231132	0.117925	0.254717	0.318396	0.278302	0.273585	0.214623	0.193396	0.174528	0.115566	0.15566	0.179245	0.143868	0.337264	0.226415	0.330087
HCM3	0.112694	0.314767	0.178756	0.161917	0.25	0.277202	0.117057	0.111908	0.384715	0.185233	0.238342	0.281088	0.224093	0.239637	0.357513	0.190415	0.182642	0.117876	0.213731	0.25	0.239637	0.180052	0.238342	0.0927978	0.233161	0.260363	0.248705	0.252591	0.177461	0.145078	0.150259	0.130268	0.111399	0.141192	0.122699	0.297927	0.218912	0.3483
HCM4	0.267176	0.309113	0.236899	0.262703	0.227355	0.244789	0.27592	0.252511	0.39726	0.23702	0.252531	0.265039	0.232281	0.250744	0.348422	0.242857	0.239607	0.241294	0.240172	0.257892	0.249553	0.227991	0.244251	0.246537	0.233472	0.279333	0.252224	0.268612	0.23495	0.230292	0.252462	0.287356	0.251564	0.259101	0.265337	0.294818	0.246658	0.503964
HCM5	0.195929	0.28777	0.203597	0.225946	0.228058	0.246763	0.219064	0.202296	0.378417	0.197893	0.246043	0.266187	0.231655	0.25036	0.336691	0.195489	0.204837	0.191542	0.189928	0.244604	0.231655	0.195636	0.232374	0.203601	0.220863	0.26259	0.217266	0.265468	0.208194	0.187777	0.183527	0.227969	0.205257	0.185225	0.236196	0.295683	0.215108	0.420703
HCM6	0.237913	0.307692	0.224695	0.235676	0.22883	0.253394	0.267559	0.25825	0.383969	0.202408	0.255333	0.269554	0.248222	0.246283	0.349709	0.226316	0.22449	0.222637	0.208006	0.261797	0.249515	0.20015	0.227537	0.224377	0.236587	0.274725	0.221073	0.278604	0.231605	0.210806	0.235452	0.275862	0.214018	0.238758	0.260736	0.287654	0.229278	0.476936
HCM7	0.226463	0.316583	0.224695	0.248649	0.238065	0.25691	0.272575	0.253945	0.391332	0.229496	0.255653	0.263819	0.243719	0.251256	0.355528	0.242857	0.23356	0.223881	0.239457	0.263819	0.250628	0.221971	0.231784	0.245152	0.235553	0.268844	0.233164	0.277638	0.234114	0.224092	0.222023	0.275862	0.250313	0.223769	0.257669	0.298995	0.236631	0.470349
HCM8	0.171756	0.324627	0.228545	0.183784	0.254664	0.25653	0.202341	0.183644	0.412313	0.184701	0.273321	0.291045	0.266791	0.26959	0.384328	0.208022	0.209888	0.177861	0.213619	0.272388	0.272388	0.206157	0.236007	0.163435	0.267724	0.289179	0.24347	0.294776	0.20709	0.163246	0.18097	0.204981	0.165207	0.170236	0.196319	0.307836	0.234142	0.467289
HCM9	0.143984	0.333333	0.226824	0.161736	0.272189	0.274162	0.102564	0.112426	0.404339	0.187377	0.295858	0.295858	0.284024	0.270217	0.378698	0.205128	0.218935	0.155819	0.234714	0.287968	0.285996	0.207101	0.270217	0.112426	0.276134	0.284024	0.289941	0.29783	0.209073	0.187377	0.171598	0.104536	0.116371	0.136095	0.120316	0.325444	0.22288	0.333934
HCM10	0.466921	0.416071	0.430725	0.451892	0.424115	0.431779	0.464883	0.470588	0.402156	0.425132	0.430872	0.416797	0.425532	0.425041	0.412692	0.43609	0.446712	0.442786	0.429593	0.417021	0.428814	0.419865	0.419515	0.444598	0.425446	0.415876	0.437738	0.42013	0.448161	0.440213	0.410922	0.461686	0.451815	0.443255	0.473926	0.424257	0.436497	0.674607
HCM11	0.139381	0.338496	0.219027	0.181416	0.272124	0.272124	0.0929204	0.134956	0.393805	0.214602	0.269912	0.303097	0.272124	0.303097	0.371681	0.210177	0.210177	0.146018	0.212389	0.307522	0.283186	0.219027	0.24115	0.126106	0.236726	0.309735	0.247788	0.261062	0.227876	0.176991	0.183628	0.106195	0.117257	0.152655	0.141593	0.318584	0.261062	0.334212
HCM12	0.142384	0.344371	0.213576	0.152318	0.259934	0.283113	0.0919732	0.114238	0.413907	0.216887	0.264901	0.284768	0.251656	0.261589	0.380795	0.206954	0.216887	0.139073	0.200331	0.253311	0.271523	0.187086	0.266556	0.10596	0.246689	0.284768	0.228477	0.291391	0.203642	0.178808	0.175497	0.12069	0.10596	0.142384	0.119205	0.32947	0.215232	0.30657
HCM13	0.178117	0.316209	0.20372	0.172973	0.249779	0.253322	0.17893	0.185079	0.411869	0.200177	0.266608	0.280779	0.252436	0.256864	0.351639	0.196634	0.199291	0.177861	0.20372	0.269265	0.264836	0.189548	0.229407	0.177285	0.244464	0.275465	0.231178	0.274579	0.170062	0.163862	0.15846	0.199234	0.166458	0.170236	0.203988	0.310895	0.217892	0.346084
HCM14	0.203562	0.302671	0.206231	0.197838	0.244065	0.251484	0.219064	0.209469	0.411721	0.192626	0.263353	0.268546	0.24184	0.272255	0.358309	0.192481	0.210128	0.206468	0.212166	0.269288	0.255193	0.188111	0.238131	0.213296	0.248516	0.275964	0.225519	0.283383	0.194816	0.190434	0.181737	0.224138	0.214018	0.201285	0.222393	0.287092	0.220326	0.414436
HCM15	0.192112	0.309668	0.222054	0.23027	0.243202	0.265861	0.240803	0.176471	0.404834	0.187311	0.261329	0.271903	0.253776	0.263595	0.361027	0.200151	0.207861	0.195274	0.21148	0.266616	0.25	0.195619	0.249245	0.198061	0.244713	0.284743	0.251511	0.287764	0.20903	0.19132	0.19248	0.220307	0.225282	0.19379	0.234663	0.308912	0.223565	0.456412
HCM16	0.137615	0.318043	0.192661	0.163609	0.230887	0.25841	0.11204	0.107034	0.396024	0.181957	0.29052	0.278287	0.232416	0.269113	0.385321	0.212538	0.206422	0.122324	0.232416	0.269113	0.259939	0.185015	0.230887	0.110092	0.244648	0.255352	0.240061	0.269113	0.180428	0.157492	0.157492	0.124521	0.125382	0.131498	0.105828	0.318043	0.215596	0.296537
HCM17	0.150442	0.367257	0.199115	0.190265	0.340708	0.340708	0.115044	0.119469	0.460177	0.238938	0.292035	0.300885	0.287611	0.340708	0.415929	0.243363	0.243363	0.146018	0.230088	0.327434	0.314159	0.207965	0.300885	0.128319	0.318584	0.30531	0.318584	0.327434	0.247788	0.19469	0.207965	0.154867	0.146018	0.168142	0.123894	0.340708	0.238938	0.370707
HCM18	0.212121	0.333333	0.181818	0.212121	0.333333	0.272727	0.0909091	0.151515	0.424242	0.363636	0.333333	0.424242	0.363636	0.30303	0.424242	0.151515	0.30303	0.0909091	0.181818	0.333333	0.212121	0.30303	0.272727	0.151515	0.363636	0.333333	0.212121	0.363636	0.272727	0.151515	0.272727	0.212121	0.151515	0.212121	0.0606061	0.272727	0.212121	0.253367
HCM19	0.15942	0.376812	0.202899	0.181159	0.297101	0.289855	0.115942	0.137681	0.471014	0.253623	0.275362	0.311594	0.318841	0.268116	0.42029	0.231884	0.166667	0.152174	0.23913	0.333333	0.275362	0.181159	0.246377	0.115942	0.268116	0.326087	0.275362	0.347826	0.202899	0.224638	0.195652	0.101449	0.137681	0.188406	0.130435	0.311594	0.275362	0.264822
HCM20	0.181818	0.335227	0.25	0.170455	0.289773	0.352273	0.170455	0.142045	0.454545	0.232955	0.352273	0.340909	0.346591	0.335227	0.420455	0.255682	0.25	0.142045	0.25	0.323864	0.340909	0.25	0.272727	0.159091	0.318182	0.352273	0.295455	0.340909	0.284091	0.215909	0.25	0.164773	0.153409	0.227273	0.193182	0.386364	0.284091	0.428023
HCM21	0.154321	0.351852	0.209877	0.203704	0.277778	0.234568	0.0432099	0.12963	0.419753	0.209877	0.296296	0.246914	0.246914	0.320988	0.358025	0.203704	0.222222	0.166667	0.197531	0.296296	0.302469	0.203704	0.290123	0.0925926	0.222222	0.277778	0.265432	0.339506	0.141975	0.148148	0.141975	0.0802469	0.135802	0.117284	0.104938	0.345679	0.216049	0.233076
HCM22	0.128617	0.282958	0.209003	0.144695	0.273312	0.279743	0.125402	0.118971	0.385852	0.186495	0.276527	0.257235	0.263666	0.250804	0.33119	0.18328	0.192926	0.144695	0.18328	0.270096	0.279743	0.215434	0.250804	0.102894	0.234727	0.279743	0.22508	0.250804	0.180064	0.167203	0.176849	0.138264	0.118971	0.160772	0.151125	0.286174	0.231511	0.389808
HCM23	0.153137	0.346863	0.230627	0.151292	0.273063	0.267528	0.121771	0.132841	0.45572	0.223247	0.300738	0.324723	0.287823	0.313653	0.404059	0.228782	0.243542	0.142066	0.228782	0.302583	0.330258	0.217712	0.267528	0.125461	0.297048	0.322878	0.276753	0.297048	0.215867	0.175277	0.221402	0.137931	0.138376	0.167897	0.138376	0.350554	0.256458	0.389682
HCM24	0.167939	0.325864	0.208217	0.167568	0.252101	0.27451	0.185619	0.177905	0.397759	0.204482	0.267974	0.284781	0.262372	0.266106	0.377218	0.20915	0.217554	0.16791	0.220355	0.282913	0.26704	0.179272	0.247432	0.168975	0.244631	0.281046	0.260504	0.281979	0.195145	0.161531	0.174603	0.199234	0.166458	0.174518	0.21319	0.297852	0.239029	0.444407
HCM25	0.128378	0.341216	0.222973	0.175676	0.256757	0.320946	0.131757	0.131757	0.425676	0.243243	0.320946	0.293919	0.280405	0.334459	0.398649	0.243243	0.256757	0.141892	0.219595	0.307432	0.327703	0.222973	0.304054	0.155405	0.314189	0.344595	0.273649	0.347973	0.226351	0.206081	0.209459	0.118243	0.152027	0.182432	0.175676	0.388514	0.260135	0.402244
HCM26	0.116312	0.307801	0.217021	0.157447	0.243972	0.268085	0.120401	0.104735	0.405674	0.180142	0.251064	0.262411	0.243972	0.279433	0.370213	0.188652	0.202837	0.134752	0.214184	0.27234	0.268085	0.177305	0.236879	0.112057	0.236879	0.304965	0.24539	0.293617	0.195745	0.163121	0.182979	0.145594	0.112057	0.163121	0.159509	0.307801	0.219858	0.41514
HCM27	0.136456	0.348269	0.260692	0.171079	0.276986	0.293279	0.095723	0.1222	0.476578	0.201629	0.295316	0.291242	0.285132	0.295316	0.372709	0.254582	0.215886	0.14053	0.236253	0.319756	0.323829	0.189409	0.238289	0.12831	0.281059	0.336049	0.246436	0.329939	0.221996	0.177189	0.193483	0.11609	0.124236	0.169043	0.150713	0.338086	0.252546	0.399206
HCM28	0.160305	0.318681	0.203796	0.158919	0.254745	0.257742	0.152174	0.147776	0.410589	0.192807	0.267732	0.274725	0.266733	0.243756	0.372627	0.212787	0.201798	0.160448	0.216783	0.283716	0.271728	0.185814	0.236763	0.142659	0.246753	0.26973	0.241758	0.285714	0.183816	0.153846	0.16983	0.183908	0.153942	0.147752	0.177914	0.302697	0.224775	0.385562
HCM29	0.250636	0.304321	0.22972	0.242162	0.240123	0.248765	0.242475	0.249641	0.377778	0.234763	0.235802	0.267901	0.248765	0.247531	0.357407	0.245113	0.244898	0.236318	0.237312	0.265432	0.254938	0.220467	0.226227	0.247922	0.235185	0.261728	0.240152	0.274691	0.246656	0.212578	0.231871	0.277778	0.252816	0.243041	0.280675	0.289506	0.247995	0.485365
HCM30	0.143984	0.291913	0.193294	0.145957	0.240631	0.278107	0.110454	0.128205	0.408284	0.191321	0.266272	0.244576	0.25641	0.276134	0.370809	0.21499	0.216963	0.120316	0.209073	0.291913	0.285996	0.209073	0.224852	0.112426	0.274162	0.282051	0.213018	0.29783	0.197239	0.16568	0.187377	0.112426	0.130178	0.161736	0.143984	0.317554	0.244576	0.41894
HCM31	0.251908	0.294973	0.240488	0.272432	0.239249	0.255603	0.262542	0.25825	0.376136	0.242287	0.245306	0.259843	0.239249	0.253786	0.342823	0.237594	0.241119	0.242537	0.241601	0.242277	0.245306	0.231001	0.236793	0.254848	0.235009	0.264082	0.24587	0.266505	0.232441	0.236492	0.235452	0.262452	0.234043	0.246253	0.276074	0.28407	0.235963	0.492488
HCM32	0.115207	0.364055	0.304147	0.147465	0.267281	0.322581	0.101382	0.156682	0.447005	0.18894	0.285714	0.304147	0.313364	0.364055	0.37788	0.253456	0.24424	0.129032	0.184332	0.35023	0.308756	0.253456	0.276498	0.147465	0.313364	0.317972	0.239631	0.294931	0.21659	0.198157	0.211982	0.152074	0.156682	0.207373	0.133641	0.308756	0.262673	0.259707
HCM33	0.149606	0.318898	0.251969	0.153543	0.259843	0.299213	0.153543	0.141732	0.464567	0.19685	0.30315	0.283465	0.283465	0.322835	0.425197	0.228346	0.232283	0.133858	0.212598	0.291339	0.358268	0.220472	0.23622	0.133858	0.307087	0.354331	0.251969	0.318898	0.208661	0.181102	0.228346	0.137795	0.161417	0.204724	0.169291	0.330709	0.267717	0.454282
HCM34	0.097852	0.298329	0.214797	0.176611	0.25537	0.26253	0.116945	0.109785	0.429594	0.181384	0.26253	0.274463	0.250597	0.286396	0.403341	0.214797	0.205251	0.126492	0.229117	0.295943	0.26969	0.217184	0.25537	0.121718	0.264916	0.307876	0.22673	0.286396	0.167064	0.162291	0.169451	0.107399	0.126492	0.138425	0.126492	0.315036	0.238663	0.385469
HCM35	0.14386	0.308772	0.235088	0.185965	0.301754	0.294737	0.126316	0.140351	0.382456	0.2	0.280702	0.305263	0.280702	0.287719	0.392982	0.203509	0.249123	0.154386	0.273684	0.305263	0.305263	0.217544	0.291228	0.133333	0.25614	0.287719	0.242105	0.308772	0.235088	0.196491	0.192982	0.147368	0.122807	0.185965	0.178947	0.329825	0.242105	0.426018
HCM36	0.136132	0.281075	0.222844	0.161254	0.234043	0.25308	0.137124	0.15495	0.388578	0.178052	0.260918	0.25308	0.240761	0.285554	0.360582	0.192609	0.193729	0.133085	0.216125	0.241881	0.25308	0.194849	0.25196	0.108033	0.256439	0.272116	0.234043	0.273236	0.173572	0.163494	0.166853	0.159004	0.123905	0.133259	0.17638	0.286674	0.219485	0.400064
HCM37	0.137255	0.343137	0.218954	0.133987	0.281046	0.281046	0.137255	0.127451	0.428105	0.228758	0.310458	0.284314	0.297386	0.310458	0.401961	0.251634	0.222222	0.147059	0.22549	0.313725	0.333333	0.199346	0.251634	0.140523	0.313725	0.320261	0.248366	0.313725	0.20915	0.215686	0.212418	0.143791	0.127451	0.166667	0.186275	0.333333	0.25817	0.394978
