# Supplementary material for: Individualized interactomes for network-based precision medicine in hypertrophic cardiomyopathy with implications for other clinical pathophenotypes
Source: Nat Commun. 2021 Feb 8;12:873. doi: 10.1038/s41467-021-21146-y (PMC7870822; doi:10.1038/s41467-021-21146-y)
Supplement: Supplementary file 7 — Supplementary Data 5 [file 41467_2021_21146_MOESM7_ESM.xlsx]

## Sheet: Supplemetnal Data File 5
	DCM1	DCM2	DCM3	DCM4	DCM5	DCM6	DCM7	DCM8	DCM9	DCM10	DCM11	DCM12	DCM13	DCM14	DCM15	DCM16	DCM17	DCM18	DCM19	DCM20	DCM21	DCM22	DCM23	DCM24	DCM25	DCM26	DCM27	DCM28	DCM29	DCM30	DCM31	DCM32	DCM33	DCM34	DCM35	DCM36	DCM37	Mean Within HCM Patient Overlap per HCM Patient
HCM1	0.0138889	0.00694444	0.00694444	0	0.00694444	0.0104167	0	0.00347222	0.0416667	0.0138889	0.0173611	0.0104167	0.0104167	0.00694444	0.0173611	0.00347222	0.0104167	0.00694444	0.00694444	0.0104167	0.0173611	0.0104167	0.00694444	0	0.0208333	0.0104167	0.0104167	0.0104167	0.00694444	0.00347222	0.00694444	0.00347222	0.0104167	0.00347222	0.0104167	0.00694444	0.0104167	0.215691
HCM2	0.0060241	0.0180723	0.0060241	0	0.0120482	0.0120482	0.0060241	0.00301205	0.0180723	0.0060241	0.00301205	0.0150602	0.0060241	0.0060241	0.00903614	0	0.00903614	0.00301205	0.0060241	0.0060241	0.00903614	0.0120482	0	0.00301205	0.0150602	0.00301205	0.0060241	0.00903614	0.0060241	0.00903614	0.0060241	0	0.00903614	0.00301205	0.00301205	0.0210843	0.00301205	0.196971
HCM3	0.0128205	0.0144231	0.00801282	0.00641026	0.0160256	0.0128205	0.00471698	0.00589391	0.0336538	0.00801282	0.0112179	0.0112179	0.00961538	0.0128205	0.0192308	0.00801282	0.00480769	0.00350263	0.00961538	0.00320513	0.00961538	0.0144231	0.0112179	0	0.0112179	0.0128205	0.00320513	0.0160256	0.00480769	0.0128205	0.0128205	0.00505051	0.00164204	0.00480769	0.00412371	0.0128205	0.00801282	0.179759
HCM4	0.00866551	0.0153235	0.0103448	0.0170455	0.0141414	0.00799508	0.00943396	0.00982318	0.0209989	0.0070922	0.010095	0.00794552	0.0136095	0.0123239	0.0209989	0.0125224	0.0173461	0.0157618	0.0134454	0.00964813	0.0100711	0.00704846	0.0109514	0.0114943	0.00702427	0.0136209	0.011822	0.0113507	0.0105708	0.0110132	0.0167973	0.0252525	0.0114943	0.0117493	0.014433	0.0192963	0.00751315	0.282929
HCM5	0.00866551	0.0159696	0.0103448	0.0127841	0.00912548	0.00760456	0.0117925	0.00785855	0.0220532	0.00531915	0.00912548	0.00608365	0.00684411	0.00684411	0.01673	0.00805009	0.0104076	0.00350263	0.00840336	0.00836502	0.00760456	0.00969163	0.00760456	0.00957854	0.00912548	0.00988593	0.0129278	0.00988593	0.0105708	0.00550661	0.0100784	0.0151515	0.0114943	0.00522193	0	0.00988593	0.00456274	0.189926
HCM6	0.0294627	0.0366812	0.037931	0.0383523	0.0316498	0.0430504	0.0377358	0.0314342	0.0372272	0.0416667	0.0409739	0.0365991	0.0384615	0.0334507	0.0395971	0.0330948	0.0424978	0.0262697	0.0336134	0.0355556	0.0319905	0.0370044	0.0390144	0.0287356	0.0306513	0.037766	0.0354659	0.0384416	0.0443975	0.0396476	0.0425532	0.0353535	0.044335	0.04047	0.0329897	0.0308151	0.02855	0.259205
HCM7	0.00519931	0.00974421	0.00862069	0.0113636	0.00875421	0.00738007	0.0141509	0.0157171	0.0219245	0.00975177	0.0121803	0.00669915	0.0103532	0.00730816	0.0170524	0.0125224	0.00780572	0.00525394	0.0134454	0.0091352	0.00974421	0.0105727	0.00684463	0.0153257	0.00893997	0.00974421	0.00834492	0.0158343	0.00739958	0.00550661	0.00783875	0.0151515	0.0180624	0.0104439	0.0206186	0.0158343	0.0105184	0.235421
HCM8	0.00205128	0.00512821	0.00512821	0.00426136	0.0112821	0.00512821	0.0117925	0.00982318	0.0246154	0.00102564	0.0102564	0.00820513	0.00717949	0.0112821	0.0194872	0.00410256	0.0133333	0.00700525	0.00923077	0.00615385	0.00717949	0.00820513	0.00307692	0.00383142	0.00923077	0.0102564	0.00717949	0.0153846	0.00739958	0.00770925	0.00895857	0.0126263	0.0114943	0.00652742	0.00412371	0.014359	0.00717949	0.30342
HCM9	0.00496278	0.00992556	0.00496278	0.00248139	0.00992556	0.00496278	0.00248139	0	0.00496278	0.00992556	0.00496278	0.00992556	0.0148883	0.00496278	0.0322581	0.00496278	0.00248139	0.00496278	0.00992556	0.00496278	0.0124069	0.00496278	0.00496278	0.00248139	0.00744417	0.00248139	0.00744417	0.00496278	0.00992556	0.00496278	0.00248139	0.00252525	0.00744417	0.00248139	0	0.00744417	0.00496278	0.178955
HCM10	0.0294627	0.0366812	0.037931	0.0383523	0.0316498	0.0430504	0.0377358	0.0314342	0.0372272	0.0416667	0.0409739	0.0365991	0.0384615	0.0334507	0.0395971	0.0330948	0.0424978	0.0262697	0.0336134	0.0355556	0.0319905	0.0370044	0.0390144	0.0287356	0.0306513	0.037766	0.0354659	0.0384416	0.0443975	0.0396476	0.0425532	0.0353535	0.044335	0.04047	0.0329897	0.0308151	0.02855	0.26981
HCM11	0	0.0144928	0.0115942	0	0.0057971	0.00289855	0.00289855	0.0057971	0.0202899	0.0057971	0.0057971	0.00869565	0.00869565	0.0144928	0.0173913	0.00289855	0.0057971	0.00289855	0.00869565	0.0115942	0.0173913	0.00869565	0	0	0.0057971	0.0173913	0.0057971	0.0173913	0.00289855	0.0057971	0.0057971	0.00289855	0.0057971	0.00289855	0.0057971	0.0115942	0.0115942	0.170721
HCM12	0.0242424	0.0121212	0.0121212	0.0161616	0.0181818	0.010101	0.00707547	0.00808081	0.0242424	0.0040404	0.0181818	0.00606061	0.0161616	0.00606061	0.00808081	0.0121212	0.00808081	0.0020202	0	0.010101	0.0141414	0.010101	0.0040404	0	0.00606061	0.00808081	0.00606061	0.0161616	0.00606061	0.010101	0.00606061	0.00505051	0	0.00808081	0.00206186	0.00808081	0.0040404	0.119964
HCM13	0.0139303	0.0199005	0.00995025	0.015625	0.0169154	0.0149254	0.00707547	0.0157171	0.0298507	0.0079602	0.0169154	0.0159204	0.0159204	0.0169154	0.0169154	0.00895522	0.00995025	0.00525394	0.0159204	0.0159204	0.00995025	0.0109453	0.0159204	0.00574713	0.0079602	0.0248756	0.0129353	0.0159204	0.00951374	0.00991189	0.00895857	0.0176768	0.00656814	0.00913838	0.014433	0.0149254	0.0129353	0.114998
HCM14	0.00519931	0.00612089	0.00603448	0.00710227	0.00535578	0.00459067	0.00471698	0.00589391	0.020658	0.0070922	0.0114767	0.006886	0.00535578	0.00994644	0.0153022	0.00268336	0.00520382	0.0122592	0.00420168	0.00535578	0.006886	0.0105727	0.006886	0.00383142	0.006886	0.0122418	0.00612089	0.0153022	0.00634249	0.00440529	0.00223964	0.00757576	0.00492611	0.00522193	0.00206186	0.00765111	0.00459067	0.181941
HCM15	0.0103986	0.0148637	0.0137931	0.0142045	0.0123865	0.014038	0.0165094	0.00392927	0.0206441	0.00797872	0.0132122	0.0107349	0.0107349	0.0123865	0.0181668	0.00447227	0.0104076	0.00700525	0.00504202	0.00825764	0.00825764	0.0105727	0.00743187	0.00957854	0.0123865	0.0148637	0.0107349	0.0156895	0.012685	0.00881057	0.0100784	0.0151515	0.0147783	0.00652742	0.00618557	0.0189926	0.00412882	0.251936
HCM16	0	0.0207039	0.00207039	0	0.00414079	0.0124224	0	0	0.0186335	0.00414079	0.0144928	0.0124224	0.00828157	0.0186335	0.0186335	0.00621118	0	0	0.00621118	0.0124224	0.00828157	0.00414079	0.00414079	0	0.00828157	0.0124224	0.010352	0.010352	0.00414079	0.00414079	0.00414079	0.010101	0.00207039	0.00828157	0	0.0124224	0.00414079	0.137339
HCM17	0.0114286	0.0228571	0.00571429	0.00571429	0.00571429	0.0228571	0	0	0.04	0	0.0171429	0	0.00571429	0.00571429	0.0114286	0.0114286	0.00571429	0	0.00571429	0.00571429	0.0114286	0	0.00571429	0	0.0114286	0.00571429	0.00571429	0.0114286	0	0.00571429	0.00571429	0.00571429	0.00571429	0.00571429	0.0114286	0.00571429	0.0114286	0.199641
HCM18	0	0	0	0	0	0	0	0	0	0	0	0.0526316	0	0	0	0	0.0526316	0	0	0.0526316	0	0	0.0526316	0	0.0526316	0	0	0	0.0526316	0	0	0.0526316	0	0	0	0	0	0.135965
HCM19	0.0194175	0.0194175	0.00970874	0.0194175	0.0194175	0	0.00970874	0	0.0194175	0.00970874	0.00970874	0	0.0194175	0.0194175	0.00970874	0.0194175	0	0	0	0.0291262	0.00970874	0	0.00970874	0	0.00970874	0.0291262	0.00970874	0	0	0.00970874	0	0	0	0.00970874	0	0.0194175	0.00970874	0.0892948
HCM20	0.0142857	0.00714286	0.00714286	0	0.0142857	0.00714286	0	0.00714286	0.00714286	0.0142857	0	0.0142857	0.0142857	0.00714286	0.0142857	0.00714286	0	0	0	0	0.00714286	0.0142857	0	0.00714286	0	0.00714286	0	0	0	0	0.00714286	0	0	0.00714286	0.00714286	0	0	0.32831
HCM21	0	0	0	0.0243902	0	0.00813008	0	0.0162602	0.0243902	0.0162602	0.0162602	0	0	0.0569106	0.0162602	0.00813008	0.0325203	0	0	0.00813008	0.0162602	0.0243902	0.0162602	0	0.00813008	0.0406504	0.00813008	0.0487805	0	0.0162602	0.0243902	0	0.0162602	0.00813008	0	0.00813008	0.00813008	0.078001
HCM22	0	0.00390625	0	0.00390625	0.0078125	0.00390625	0.00390625	0	0.00390625	0.0078125	0	0.00390625	0.00390625	0	0.0078125	0	0	0	0.00390625	0	0.00390625	0.00390625	0.0078125	0	0	0.00390625	0	0	0	0	0	0.0078125	0	0.00390625	0	0.0078125	0.0078125	0.283704
HCM23	0.00456621	0.00913242	0.00228311	0.00228311	0.0136986	0.00913242	0.00471698	0.00228311	0.0251142	0.00456621	0.0182648	0.00684932	0.00684932	0.0228311	0.0205479	0.00456621	0.00913242	0.00684932	0.00913242	0.00913242	0.0182648	0.00913242	0.00456621	0.00456621	0.00913242	0.0159817	0.00913242	0.0182648	0.00456621	0.00913242	0.00456621	0.00757576	0.00456621	0.00456621	0.00684932	0.0182648	0.00684932	0.267192
HCM24	0.00824742	0.0103093	0.0113402	0.00426136	0.0134021	0.00927835	0.00707547	0.00392927	0.0226804	0.00721649	0.0154639	0.00824742	0.0123711	0.0123711	0.028866	0.00309278	0.00721649	0.00175131	0.00824742	0.0123711	0.0113402	0.00721649	0.0113402	0.00957854	0.00824742	0.00721649	0.00412371	0.014433	0.00634249	0.00660793	0.0100784	0.0126263	0.00985222	0.00913838	0.00412371	0.0134021	0.0113402	0.257186
HCM25	0.00829876	0.00414938	0.00414938	0	0.0248963	0.00414938	0.00414938	0.00414938	0.00829876	0.0124481	0.00414938	0.00829876	0.00414938	0.0165975	0.0248963	0.00414938	0.00414938	0.00829876	0.0124481	0.00829876	0.0165975	0.00829876	0.00829876	0.00414938	0.00829876	0.0165975	0	0.0248963	0.00829876	0.00829876	0.00414938	0	0.00829876	0.0124481	0.00829876	0.0207469	0.0165975	0.283522
HCM26	0.00339559	0.00509338	0.00509338	0.00509338	0.00848896	0.00509338	0.00235849	0.00196464	0.0135823	0.00339559	0.00509338	0.0101868	0.00848896	0.00848896	0.0169779	0.00679117	0.00339559	0.00175131	0.00509338	0.00169779	0.0118846	0.00509338	0.00679117	0	0.00679117	0.0118846	0.00848896	0.0135823	0.00509338	0.00339559	0	0.00252525	0.00339559	0.00848896	0.00618557	0.0101868	0.0101868	0.280618
HCM27	0.00512821	0.00512821	0.0128205	0.0128205	0.0102564	0.0025641	0.0025641	0.0025641	0.0205128	0.0025641	0.00512821	0.0153846	0.0153846	0.0128205	0.0102564	0.0025641	0.0128205	0.00769231	0.0102564	0.0102564	0.0128205	0.0102564	0.00512821	0.00769231	0.0102564	0.0128205	0	0.0153846	0.0128205	0.0025641	0.00769231	0.0025641	0.00512821	0.00512821	0	0.00769231	0.0102564	0.268657
HCM28	0.00661521	0.0154355	0.00771775	0.00568182	0.00771775	0.0110254	0.00235849	0.00589391	0.0209482	0.00220507	0.00882029	0.00661521	0.00882029	0.00661521	0.0198456	0.00551268	0.00441014	0.00175131	0.00771775	0.00330761	0.00992282	0.00661521	0.00441014	0.00191571	0.00771775	0.0121279	0.0110254	0.0132304	0.00441014	0.00220507	0.00447928	0.00505051	0.00164204	0.00652742	0.0103093	0.0110254	0.014333	0.204075
HCM29	0.0207972	0.0190476	0.0137931	0.0213068	0.0127946	0.0141451	0.00707547	0.00982318	0.0302521	0.0106383	0.0112827	0.00900901	0.0136095	0.0129108	0.0179272	0.0143113	0.0156114	0.0105079	0.0176471	0.0112045	0.0148104	0.00881057	0.0136893	0.0114943	0.00957854	0.010084	0.0146036	0.0145658	0.0169133	0.0165198	0.012318	0.0151515	0.00985222	0.0156658	0.00206186	0.0145658	0.012021	0.228932
HCM30	0.0186916	0.00700935	0.0163551	0.0046729	0.0186916	0.0116822	0.0141509	0.0116822	0.0233645	0.0046729	0.0140187	0.00934579	0.0163551	0.0163551	0.0233645	0.0046729	0.00700935	0.00233645	0.00700935	0.00934579	0.0303738	0.0186916	0.0046729	0	0.021028	0.0186916	0.0116822	0.0163551	0.00700935	0.0163551	0.0116822	0.00757576	0.0046729	0.00934579	0.0046729	0.0163551	0.00934579	0.304613
HCM31	0.0103986	0.011919	0.00948276	0.0142045	0.00942761	0.00922509	0.0117925	0.00589391	0.0172825	0.00531915	0.00893921	0.00893921	0.00953516	0.00953516	0.0172825	0.0107335	0.00867303	0.00875657	0.00672269	0.00953516	0.00715137	0.00969163	0.0109514	0.01341	0.00893997	0.00953516	0.00764951	0.0101311	0.0116279	0.00660793	0.012318	0.00757576	0.00985222	0.0117493	0.00824742	0.0107271	0.0112697	0.252024
HCM32	0.013245	0.0397351	0.0198675	0	0.013245	0.0331126	0.00662252	0.013245	0.0529801	0.013245	0.013245	0.013245	0.0331126	0.0198675	0.0463576	0.0264901	0.0198675	0	0	0.0463576	0.0331126	0.0198675	0.00662252	0.00662252	0.0331126	0.0198675	0.013245	0.0463576	0.0198675	0.0264901	0.0264901	0.0264901	0	0.0198675	0.00662252	0	0	0.0870125
HCM33	0.00900901	0.0135135	0.0135135	0.018018	0.018018	0.018018	0.00900901	0.0045045	0.0225225	0.00900901	0.0135135	0.0135135	0.00900901	0.0135135	0.0135135	0	0.0135135	0.0045045	0.0045045	0.0045045	0.0315315	0.00900901	0.00900901	0.0045045	0.0135135	0.0405405	0.0135135	0.027027	0.018018	0.00900901	0.00900901	0.0045045	0.0045045	0.0045045	0.0045045	0.0135135	0.0135135	0.351206
HCM34	0.00584795	0.00292398	0.00292398	0.00292398	0.00292398	0.00292398	0.00292398	0	0.0146199	0	0.00877193	0	0.00292398	0.0116959	0.0204678	0.00584795	0.00877193	0.00292398	0.00584795	0	0.00584795	0	0.0116959	0	0.00877193	0.0116959	0.00292398	0.0175439	0.00584795	0.00877193	0.00292398	0	0	0.00292398	0	0.0116959	0.0116959	0.278463
HCM35	0.015873	0.00793651	0.00793651	0.0119048	0.015873	0.00396825	0	0	0.00396825	0.00793651	0.0198413	0.00396825	0.00396825	0.0238095	0.00793651	0.00793651	0.00793651	0.00793651	0.0119048	0.0119048	0.00793651	0.00396825	0.0238095	0	0	0.00793651	0.00396825	0.0198413	0	0	0	0.00793651	0	0.00396825	0	0.0119048	0.00793651	0.307715
HCM36	0.0101394	0.00887199	0.00760456	0.00426136	0.0126743	0.00633714	0.0141509	0.00785855	0.0114068	0	0.0152091	0.00506971	0.00760456	0.0101394	0.0190114	0.00506971	0.0114068	0.00525394	0.00760456	0.00380228	0.0114068	0.0101394	0.0101394	0.00574713	0.0114068	0.0114068	0.00506971	0.0152091	0.00506971	0.0101394	0.00760456	0.00505051	0.00328407	0.0078329	0.00412371	0.0114068	0.00506971	0.230577
HCM37	0.0168776	0.00843882	0.00843882	0	0.0253165	0.00421941	0.00421941	0.00843882	0.021097	0.0126582	0.0126582	0.0126582	0.0126582	0.0253165	0.0168776	0.00421941	0.00843882	0.00421941	0.0126582	0.00421941	0.021097	0.0126582	0.0126582	0.00421941	0.0168776	0.0168776	0	0.021097	0.00421941	0.0168776	0.00843882	0.00421941	0.00421941	0.0168776	0.0168776	0.00843882	0.0126582	0.303881
