# Supplementary material for: Individualized interactomes for network-based precision medicine in hypertrophic cardiomyopathy with implications for other clinical pathophenotypes
Source: Nat Commun. 2021 Feb 8;12:873. doi: 10.1038/s41467-021-21146-y (PMC7870822; doi:10.1038/s41467-021-21146-y)
Supplement: Supplementary file 8 — Supplementary Data 6 [file 41467_2021_21146_MOESM8_ESM.xlsx]

## Sheet: Supplemental Data File 6
	DCM1	DCM2	DCM3	DCM4	DCM5	DCM6	DCM7	DCM8	DCM9	DCM10	DCM11	DCM12	DCM13	DCM14	DCM15	DCM16	DCM17	DCM18	DCM19	DCM20	DCM21	DCM22	DCM23	DCM24	DCM25	DCM26	DCM27	DCM28	DCM29	DCM30	DCM31	DCM32	DCM33	DCM34	DCM35	DCM36	DCM37	Mean Within HCM Patient Overlap per HCM Patient
HCM1	0.148855	0.308554	0.207739	0.174054	0.253564	0.248473	0.147157	0.157819	0.419552	0.198574	0.248473	0.261711	0.261711	0.273931	0.395112	0.206721	0.188391	0.165423	0.196538	0.261711	0.263747	0.191446	0.241344	0.155125	0.237271	0.292261	0.245418	0.290224	0.182281	0.154786	0.158859	0.172414	0.152691	0.150964	0.171779	0.301426	0.230143	0.352173
HCM2	0.134864	0.338594	0.200861	0.147776	0.228121	0.248207	0.115385	0.107604	0.397418	0.213773	0.27977	0.286944	0.251076	0.262554	0.400287	0.205165	0.20373	0.131994	0.219512	0.296987	0.269727	0.202296	0.268293	0.107604	0.25825	0.314204	0.242468	0.268293	0.193687	0.156385	0.163558	0.114943	0.136298	0.131994	0.122699	0.294118	0.223816	0.402307
HCM3	0.164122	0.335183	0.219756	0.136515	0.258602	0.258602	0.157191	0.166428	0.430633	0.205327	0.278579	0.27303	0.266371	0.27192	0.381798	0.207547	0.200888	0.159204	0.233074	0.286349	0.265261	0.186459	0.249723	0.137119	0.248613	0.308546	0.236404	0.312986	0.189789	0.173141	0.168701	0.141762	0.121402	0.149834	0.165644	0.306326	0.248613	0.36919
HCM4	0.160606	0.328788	0.206061	0.174242	0.240909	0.268182	0.117057	0.119697	0.431818	0.204545	0.286364	0.287879	0.275758	0.295455	0.401515	0.222727	0.198485	0.124242	0.210606	0.313636	0.274242	0.213636	0.259091	0.109091	0.263636	0.316667	0.265152	0.309091	0.2	0.162121	0.169697	0.113027	0.14697	0.154545	0.133436	0.292424	0.24697	0.430415
HCM5	0.122053	0.312067	0.184466	0.14147	0.239945	0.266297	0.128763	0.13056	0.414702	0.194175	0.242718	0.259362	0.234397	0.249653	0.355062	0.181692	0.191401	0.12344	0.216366	0.269071	0.238558	0.178918	0.249653	0.106796	0.235784	0.298197	0.235784	0.273232	0.188627	0.149792	0.192788	0.128352	0.147018	0.156727	0.121166	0.303745	0.242718	0.402378
HCM6	0.197201	0.305603	0.203735	0.175135	0.239389	0.241935	0.168896	0.195122	0.42275	0.196944	0.270798	0.252971	0.260611	0.258913	0.368421	0.211375	0.199491	0.195274	0.201188	0.282683	0.249576	0.205433	0.247878	0.184211	0.239389	0.282683	0.235993	0.286078	0.186757	0.171833	0.185318	0.168582	0.175219	0.191649	0.211656	0.303056	0.229202	0.439681
HCM7	0.194656	0.288006	0.181818	0.174054	0.220015	0.244461	0.205686	0.205165	0.394194	0.186402	0.250573	0.245989	0.233002	0.243697	0.324675	0.175707	0.164248	0.192786	0.189458	0.243697	0.224599	0.193277	0.229183	0.160665	0.217723	0.273491	0.210084	0.253629	0.185619	0.168291	0.178156	0.187739	0.185232	0.191649	0.20092	0.273491	0.215432	0.461428
HCM8	0.137755	0.329082	0.200255	0.139031	0.244898	0.264031	0.150502	0.129125	0.409439	0.211735	0.251276	0.280612	0.248724	0.271684	0.391582	0.218112	0.182398	0.13648	0.195153	0.283163	0.274235	0.196429	0.264031	0.116343	0.237245	0.278061	0.223214	0.284439	0.173469	0.132653	0.17602	0.122605	0.126276	0.133929	0.119632	0.316327	0.221939	0.431281
HCM9	0.150127	0.307436	0.186459	0.147614	0.228635	0.251942	0.147157	0.15208	0.410655	0.204218	0.266371	0.264151	0.248613	0.258602	0.384018	0.199778	0.193119	0.152985	0.201998	0.27636	0.250832	0.198668	0.254162	0.131579	0.241953	0.283019	0.240844	0.27303	0.199778	0.165372	0.170921	0.132184	0.132666	0.140954	0.162577	0.291898	0.245283	0.437437
HCM10	0.132316	0.314465	0.190776	0.142703	0.245283	0.237945	0.130435	0.164993	0.410901	0.20021	0.253669	0.254717	0.255765	0.236897	0.366876	0.189727	0.183438	0.15796	0.198113	0.268344	0.233753	0.205451	0.243187	0.145429	0.231656	0.285115	0.22956	0.262055	0.15304	0.156184	0.163522	0.141762	0.138924	0.148822	0.142638	0.281971	0.225367	0.410459
HCM11	0.157761	0.310943	0.195016	0.146262	0.252438	0.255688	0.157191	0.156385	0.420368	0.213434	0.265439	0.267606	0.260022	0.27844	0.372698	0.216685	0.189599	0.165423	0.224269	0.279523	0.253521	0.19935	0.265439	0.139889	0.235103	0.290358	0.228602	0.295775	0.174431	0.15493	0.167931	0.153257	0.152691	0.153846	0.153374	0.307692	0.249187	0.441721
HCM12	0.187023	0.299083	0.205505	0.155676	0.23211	0.246789	0.160535	0.17934	0.410092	0.200917	0.261468	0.263303	0.250459	0.254128	0.358716	0.20367	0.191743	0.187811	0.202752	0.268807	0.246789	0.186239	0.242202	0.163435	0.238532	0.276147	0.22844	0.273394	0.184404	0.154128	0.166972	0.153257	0.163955	0.147752	0.17638	0.291743	0.219266	0.448334
HCM13	0.142494	0.312201	0.223684	0.163876	0.251196	0.26555	0.140468	0.136298	0.431818	0.19378	0.27512	0.254785	0.271531	0.264354	0.37799	0.211722	0.194976	0.131841	0.212919	0.27512	0.260766	0.185407	0.239234	0.130194	0.244019	0.278708	0.229665	0.294258	0.181818	0.159091	0.166268	0.151341	0.136421	0.149522	0.133436	0.291866	0.240431	0.293666
HCM14	0.24173	0.286176	0.210337	0.202162	0.22416	0.23062	0.232441	0.249641	0.385659	0.211437	0.221576	0.235788	0.24677	0.223514	0.339147	0.219549	0.210884	0.226368	0.197999	0.247416	0.234496	0.188111	0.215762	0.216066	0.221576	0.267442	0.221576	0.242248	0.214883	0.206377	0.222023	0.218391	0.225282	0.214133	0.242331	0.289406	0.203877	0.460796
HCM15	0.128041	0.3137	0.203585	0.138284	0.233035	0.267606	0.147157	0.143472	0.421255	0.21767	0.270166	0.259923	0.254802	0.259923	0.370038	0.216389	0.193342	0.138284	0.202305	0.275288	0.265045	0.209987	0.256082	0.128809	0.252241	0.288092	0.235595	0.276569	0.183099	0.160051	0.153649	0.137931	0.137004	0.137004	0.136503	0.306018	0.243278	0.440129
HCM16	0.184478	0.303957	0.191547	0.16973	0.241007	0.23741	0.16388	0.17934	0.407374	0.193345	0.258993	0.261691	0.253597	0.260791	0.361511	0.21223	0.183453	0.181592	0.203237	0.270683	0.251799	0.17536	0.246403	0.155125	0.230216	0.285072	0.222122	0.270683	0.167266	0.142086	0.160072	0.176245	0.161452	0.164882	0.182515	0.297662	0.223921	0.480416
HCM17	0.287532	0.302892	0.266332	0.28	0.262747	0.27346	0.302676	0.321377	0.390665	0.278405	0.267629	0.258216	0.268197	0.250961	0.340944	0.281203	0.272109	0.304726	0.278771	0.268085	0.262712	0.266366	0.292728	0.278393	0.265976	0.269406	0.267471	0.258752	0.264214	0.268379	0.288272	0.279693	0.296621	0.292291	0.314417	0.294774	0.274733	0.551936
HCM18	0.226463	0.295502	0.205312	0.2	0.220069	0.247751	0.225753	0.219512	0.386159	0.190369	0.248443	0.261592	0.244983	0.247059	0.341869	0.21203	0.206349	0.21393	0.196569	0.261592	0.244983	0.208427	0.242907	0.220222	0.232526	0.292042	0.242907	0.278201	0.200669	0.188663	0.195166	0.199234	0.231539	0.215203	0.22546	0.289273	0.224913	0.417619
HCM19	0.14631	0.320732	0.215854	0.153659	0.24878	0.27439	0.153846	0.143472	0.428049	0.219512	0.273171	0.268293	0.271951	0.269512	0.40122	0.212195	0.202439	0.125622	0.212195	0.281707	0.264634	0.208537	0.260976	0.135734	0.246341	0.326829	0.24878	0.289024	0.20122	0.173171	0.179268	0.118774	0.130163	0.139024	0.153374	0.308537	0.258537	0.423541
HCM20	0.263359	0.30119	0.241924	0.254054	0.230954	0.25	0.252508	0.269727	0.409524	0.248307	0.256548	0.260714	0.241667	0.229167	0.352976	0.244361	0.230537	0.262438	0.22945	0.264881	0.246429	0.24605	0.253574	0.227147	0.225	0.273214	0.243329	0.273214	0.246656	0.240035	0.239033	0.237548	0.272841	0.250535	0.259202	0.31369	0.245989	0.511143
HCM21	0.156489	0.309072	0.206751	0.142703	0.245781	0.258439	0.148829	0.162123	0.415612	0.219409	0.268987	0.259494	0.257384	0.262658	0.367089	0.200422	0.199367	0.161692	0.199367	0.273207	0.255274	0.199367	0.25211	0.138504	0.236287	0.296414	0.234177	0.28481	0.184599	0.149789	0.158228	0.149425	0.151439	0.143469	0.16411	0.328059	0.240506	0.457317
HCM22	0.169211	0.308511	0.205029	0.154595	0.243714	0.255319	0.162207	0.172166	0.414894	0.183752	0.241779	0.257253	0.261122	0.255319	0.371373	0.202128	0.182785	0.171642	0.199226	0.276596	0.255319	0.198259	0.250484	0.139889	0.252418	0.289168	0.223404	0.277563	0.179884	0.159574	0.162476	0.164751	0.145181	0.138116	0.165644	0.313346	0.243714	0.429194
HCM23	0.193384	0.297757	0.194122	0.197838	0.225831	0.244393	0.192308	0.220947	0.389018	0.198763	0.258314	0.256767	0.243619	0.253674	0.355762	0.188708	0.178654	0.202736	0.200309	0.258314	0.238979	0.188708	0.25058	0.184211	0.227378	0.279196	0.225058	0.260634	0.182274	0.165633	0.186213	0.181992	0.20025	0.19379	0.216258	0.296984	0.235112	0.471062
HCM24	0.215013	0.319166	0.192462	0.181622	0.226143	0.246993	0.177258	0.197991	0.419407	0.200481	0.259022	0.263833	0.244587	0.251002	0.360866	0.205293	0.194066	0.215174	0.186848	0.253408	0.252606	0.183641	0.245389	0.1759	0.238974	0.303929	0.236568	0.255814	0.198161	0.167405	0.184423	0.162835	0.191489	0.175589	0.21319	0.293504	0.222935	0.495724
HCM25	0.19084	0.343837	0.202039	0.164324	0.249305	0.260426	0.175585	0.210904	0.440222	0.201112	0.276182	0.279889	0.274328	0.253939	0.372567	0.208526	0.194625	0.161692	0.195551	0.291937	0.276182	0.209453	0.257646	0.171745	0.248378	0.303985	0.245598	0.293791	0.193698	0.168675	0.180723	0.17433	0.1602	0.172377	0.191718	0.295644	0.235403	0.451087
HCM26	0.187023	0.315547	0.210672	0.168649	0.25115	0.265869	0.190635	0.183644	0.426863	0.203312	0.25483	0.273229	0.24747	0.25207	0.367985	0.219871	0.194112	0.179104	0.201472	0.271389	0.26127	0.188592	0.25667	0.16759	0.24839	0.299908	0.24563	0.283349	0.169273	0.169273	0.172033	0.178161	0.18398	0.178801	0.17638	0.315547	0.24103	0.470319
HCM27	0.171756	0.331361	0.190335	0.154595	0.249507	0.241617	0.158863	0.180775	0.428008	0.207101	0.258383	0.252465	0.249507	0.25641	0.362919	0.216963	0.193294	0.172886	0.204142	0.284024	0.241617	0.196252	0.2643	0.16482	0.253452	0.295858	0.239645	0.288955	0.179487	0.15286	0.171598	0.145594	0.142678	0.16167	0.16411	0.316568	0.234714	0.427974
HCM28	0.161578	0.314872	0.215385	0.15027	0.25641	0.249231	0.170569	0.159254	0.432821	0.203077	0.26359	0.276923	0.262564	0.252308	0.36	0.197949	0.2	0.164179	0.206154	0.274872	0.253333	0.193846	0.260513	0.148199	0.237949	0.292308	0.252308	0.284103	0.175385	0.157949	0.173333	0.162835	0.156446	0.167024	0.179448	0.301538	0.250256	0.437412
