# Supplementary material for: Individualized interactomes for network-based precision medicine in hypertrophic cardiomyopathy with implications for other clinical pathophenotypes
Source: Nat Commun. 2021 Feb 8;12:873. doi: 10.1038/s41467-021-21146-y (PMC7870822; doi:10.1038/s41467-021-21146-y)
Supplement: Supplementary file 9 — Supplementary Data 7 [file 41467_2021_21146_MOESM9_ESM.xlsx]

## Sheet: Supplemental Data File 7
	DCM1	DCM2	DCM3	DCM4	DCM5	DCM6	DCM7	DCM8	DCM9	DCM10	DCM11	DCM12	DCM13	DCM14	DCM15	DCM16	DCM17	DCM18	DCM19	DCM20	DCM21	DCM22	DCM23	DCM24	DCM25	DCM26	DCM27	DCM28	DCM29	DCM30	DCM31	DCM32	DCM33	DCM34	DCM35	DCM36	DCM37	Mean Within HCM Patient Overlap per HCM Patient
HCM1	0.00530504	0.0106101	0.0066313	0.00568182	0.00530504	0.0119363	0.00235849	0.00392927	0.0198939	0.00132626	0.00928382	0.0106101	0.0132626	0.00928382	0.0119363	0.0119363	0.00132626	0.00700525	0.00265252	0.0066313	0.0066313	0.00132626	0.0106101	0.00191571	0.0132626	0.00530504	0.0066313	0.0119363	0.00530504	0.00530504	0.00397878	0.00252525	0.00492611	0.00397878	0.00618557	0.0119363	0.00530504	0.210149
HCM2	0	0.0182556	0.0020284	0.0040568	0.0040568	0.00811359	0.00235849	0	0.0182556	0.010142	0.0141988	0.0040568	0.010142	0.0121704	0.020284	0.00811359	0.0040568	0.00608519	0.010142	0.0162272	0.0020284	0.0040568	0.0162272	0.0020284	0.010142	0.0162272	0.00608519	0.0162272	0.00811359	0.0020284	0.0040568	0	0.0020284	0.00811359	0.00206186	0.0121704	0.010142	0.271176
HCM3	0.0029985	0.017991	0.005997	0	0.011994	0.0134933	0.00471698	0.00196464	0.017991	0.0029985	0.0149925	0.0104948	0.0149925	0.0134933	0.0254873	0.0089955	0.005997	0.00875657	0.0104948	0.0164918	0.005997	0.0029985	0.0089955	0.00191571	0.011994	0.0134933	0.0089955	0.017991	0.0089955	0.00749625	0.00749625	0.00252525	0.00328407	0.0029985	0.00824742	0.0149925	0.00749625	0.247857
HCM4	0	0.0122951	0.00204918	0.00204918	0.00614754	0.00614754	0.00471698	0.00204918	0.0307377	0.00409836	0.00819672	0.00614754	0.0102459	0.00819672	0.0122951	0.00204918	0	0.00204918	0.00409836	0.0163934	0.00409836	0.00204918	0.00819672	0.00204918	0.00204918	0.0143443	0	0.00819672	0.00409836	0.00204918	0.00409836	0.00252525	0.00409836	0.00819672	0	0.0122951	0.0102459	0.311096
HCM5	0	0.00772201	0.003861	0	0.011583	0.00579151	0.00235849	0.00196464	0.019305	0.003861	0.00965251	0.00772201	0.003861	0.003861	0.0135135	0.0019305	0.00772201	0.003861	0.003861	0.00772201	0.00772201	0.003861	0.00772201	0	0.011583	0.00772201	0.00772201	0.0135135	0.003861	0.0019305	0.00965251	0.00252525	0.00579151	0.003861	0	0.003861	0.00965251	0.274568
HCM6	0.00217865	0.0141612	0.00326797	0.00426136	0.00762527	0.00544662	0.00707547	0.00785855	0.0185185	0.00326797	0.0185185	0.00762527	0.0108932	0.0141612	0.0152505	0.0087146	0.00980392	0.00875657	0.00217865	0.0174292	0.00762527	0.00653595	0.0108932	0	0.00544662	0.0163399	0.00762527	0.0228758	0.0043573	0.00330396	0.0055991	0	0.00328407	0.0078329	0.00412371	0.0163399	0.00544662	0.304924
HCM7	0.00187617	0.0103189	0.00187617	0.00142045	0.0065666	0.0103189	0.00471698	0.00392927	0.0196998	0.00562852	0.0168856	0.00938086	0.00750469	0.011257	0.0178236	0.00375235	0.000938086	0.00175131	0.00281426	0.0103189	0.00562852	0.00750469	0.00562852	0	0.00562852	0.011257	0.00562852	0.0131332	0.00634249	0.00220264	0.00671892	0.00505051	0.00492611	0.0078329	0	0.0131332	0.00844278	0.325651
HCM8	0.00348432	0.0087108	0.00696864	0	0.0087108	0.00696864	0.00707547	0.00392927	0.0296167	0.00348432	0.00696864	0.00696864	0.0139373	0.0121951	0.0139373	0.00174216	0.00174216	0.00525394	0.00522648	0.0156794	0.00522648	0.00348432	0.0156794	0.00191571	0.00696864	0.0139373	0.00348432	0.0121951	0.00348432	0.00348432	0.00522648	0.00252525	0.00522648	0.00522648	0.00206186	0.0226481	0.0087108	0.329423
HCM9	0	0.0139319	0.00154799	0	0.00773994	0.00773994	0	0	0.0139319	0.00464396	0.00773994	0.00154799	0.0123839	0.00773994	0.0185759	0.00154799	0.00773994	0.0105079	0.00154799	0.0154799	0.00309598	0.00464396	0.0123839	0.00191571	0.0108359	0.0139319	0.00773994	0.00928793	0.00309598	0.00309598	0.00154799	0	0.00656814	0.00464396	0.00618557	0.0216718	0.00464396	0.321594
HCM10	0.00544218	0.0108844	0.00408163	0.00426136	0.0108844	0.00680272	0.00707547	0.00589391	0.0204082	0.00816327	0.0108844	0.00816327	0.0122449	0.00680272	0.0231293	0.00408163	0.00136054	0.00700525	0.00544218	0.00952381	0.0108844	0.00952381	0.00680272	0	0.00816327	0.00816327	0.00408163	0.0136054	0.00544218	0.00408163	0.00272109	0.00505051	0.00492611	0.00408163	0	0.00952381	0.00952381	0.289258
HCM11	0.00298063	0.0134128	0.00298063	0.00298063	0.00745156	0.00894188	0.00471698	0	0.0149031	0.00447094	0.0104322	0.00894188	0.0104322	0.00894188	0.0119225	0.00298063	0.00447094	0.00525394	0.00894188	0.0134128	0.00298063	0	0.0163934	0.00191571	0.00894188	0.0134128	0.00596125	0.00894188	0.00298063	0.00447094	0.00596125	0.00505051	0.00656814	0.00298063	0.00412371	0.0149031	0.0104322	0.336569
HCM12	0.00716846	0.0167264	0.00477897	0.00284091	0.0107527	0.0119474	0.00235849	0.00589391	0.0322581	0.00716846	0.0107527	0.0155317	0.0107527	0.00716846	0.0179211	0.00358423	0.00597372	0.00875657	0.00358423	0.0131422	0.0107527	0.00597372	0.0107527	0.00191571	0.00955795	0.0203106	0.0131422	0.0143369	0.00358423	0.00716846	0.00358423	0.00505051	0.00492611	0.00391645	0.00206186	0.0155317	0.00358423	0.329081
HCM13	0.00338983	0.00847458	0.00847458	0.00677966	0.00677966	0.00677966	0.00235849	0.00196464	0.0254237	0.00508475	0.00677966	0.00847458	0.00847458	0.00847458	0.0135593	0.00338983	0.00169492	0.00700525	0.00847458	0.00677966	0.00169492	0	0.0118644	0.00383142	0.00677966	0.0101695	0.00847458	0.00508475	0.00508475	0	0.00508475	0	0.00508475	0.00338983	0.00206186	0.0186441	0.00677966	0.145416
HCM14	0.00693241	0.0173776	0.00603448	0.00426136	0.00868878	0.00868878	0.00943396	0.0157171	0.0292259	0.0106383	0.00947867	0.0134281	0.0110585	0.0102686	0.0165877	0.00626118	0.00607112	0.0122592	0.00588235	0.0110585	0.00868878	0.00440529	0.0102686	0.00574713	0.00789889	0.0150079	0.00868878	0.014218	0.0105708	0.00770925	0.0055991	0	0.00821018	0.0117493	0.00618557	0.0173776	0.00552923	0.304975
HCM15	0.0033557	0.0134228	0.00838926	0.0033557	0.0100671	0.0100671	0.0117925	0	0.0167785	0.00671141	0.0218121	0.00671141	0.0134228	0.0100671	0.0167785	0.0151007	0.00671141	0.0122592	0.00671141	0.0184564	0.00838926	0.00167785	0.0151007	0	0.011745	0.0134228	0.0033557	0.0134228	0.00503356	0.00503356	0.00167785	0.00252525	0.00671141	0.0033557	0.00412371	0.0184564	0.00838926	0.338652
HCM16	0.00233372	0.0163361	0.00583431	0	0.0140023	0.00816803	0.00471698	0.00589391	0.0198366	0.00700117	0.0163361	0.0105018	0.00933489	0.00816803	0.0163361	0.00583431	0.00583431	0.00700525	0.00350058	0.00933489	0.00583431	0.00233372	0.0140023	0.00574713	0.0116686	0.0163361	0.00466744	0.0140023	0.00350058	0.00233372	0.00350058	0.00252525	0.00492611	0.00391645	0.00824742	0.0221704	0.00350058	0.369201
HCM17	0.0121317	0.0168213	0.00862069	0.00568182	0.013468	0.0104551	0.0165094	0.0137525	0.024942	0.0106383	0.0142518	0.0185615	0.0130178	0.0170188	0.0174014	0.00894454	0.0130095	0.0140105	0.00756303	0.0145012	0.0124408	0.0140969	0.0136893	0.00383142	0.0153257	0.0133411	0.011822	0.0162413	0.0116279	0.0110132	0.0100784	0.0126263	0.0180624	0.0104439	0.014433	0.0145012	0.00901578	0.374075
HCM18	0.00176991	0.0115044	0.00530973	0.00142045	0.0079646	0.00973451	0.00471698	0.0137525	0.0230088	0.00620567	0.00530973	0.00442478	0.00884956	0.00973451	0.0141593	0.00357782	0.00176991	0.00875657	0.00884956	0.0150442	0.00442478	0.0079646	0.0115044	0.00574713	0.00707965	0.00707965	0.00973451	0.0168142	0.00634249	0.00330396	0.0055991	0.00252525	0.0131363	0.00522193	0.0164948	0.0150442	0.00530973	0.250558
HCM19	0.0033389	0.0116861	0.00500835	0.0033389	0.015025	0.0066778	0.00707547	0.00392927	0.0217028	0.00500835	0.0033389	0.00834725	0.015025	0.0183639	0.0183639	0.0100167	0.00500835	0.00700525	0.00834725	0.0200334	0.0066778	0.0066778	0.0133556	0.00574713	0.00834725	0.0133556	0.00834725	0.0133556	0.0066778	0.0066778	0.00500835	0.00252525	0.0066778	0.00834725	0.00412371	0.0183639	0.0100167	0.303407
HCM20	0.00519931	0.0152064	0.00689655	0.00426136	0.0101376	0.00724113	0.00943396	0.00982318	0.0217234	0.00886525	0.0123099	0.0144823	0.0123099	0.0181028	0.0181028	0.00626118	0.00954033	0.0140105	0.00672269	0.0159305	0.0101376	0.00881057	0.013034	0.0114943	0.00941347	0.0166546	0.0137581	0.0173787	0.00845666	0.00770925	0.0100784	0.010101	0.0114943	0.0130548	0.0185567	0.0209993	0.00976709	0.351646
HCM21	0	0.00947226	0.00135318	0	0.00405954	0.00405954	0.00471698	0.00589391	0.0202977	0.00135318	0.00811908	0.00405954	0.00541272	0.0067659	0.00947226	0.00135318	0	0.00175131	0	0.00947226	0.00541272	0.00405954	0.0108254	0	0.0067659	0.00947226	0.00541272	0.00947226	0.00541272	0.00270636	0.00405954	0.00252525	0.00328407	0.00270636	0	0.014885	0.0067659	0.346083
HCM22	0.00253485	0.0139417	0.00253485	0.00568182	0.00760456	0.0101394	0.00707547	0.00982318	0.0253485	0.00253485	0.00760456	0.00506971	0.0114068	0.0101394	0.0126743	0.00126743	0.00506971	0.00700525	0.00253485	0.017744	0.00506971	0.00633714	0.0139417	0.00191571	0.0114068	0.0152091	0.00380228	0.0164766	0.00633714	0.00506971	0.00380228	0	0.00328407	0.00652742	0.00412371	0.0202788	0.0101394	0.297852
HCM23	0	0.0152594	0.00610376	0.00142045	0.00915565	0.0101729	0.00707547	0.00982318	0.017294	0.00915565	0.0132248	0.0111902	0.00915565	0.0101729	0.0152594	0.00813835	0.00610376	0.0105079	0.00813835	0.0122075	0.00610376	0.0101729	0.0122075	0.00191571	0.00915565	0.0152594	0.00915565	0.0122075	0.00634249	0.00660793	0.0055991	0.00757576	0.0114943	0.00522193	0.00412371	0.0193286	0.00915565	0.33075
HCM24	0.00605449	0.0131181	0.00302725	0.00142045	0.00807265	0.012109	0.00235849	0.00392927	0.0221998	0.00908174	0.00908174	0.00706357	0.0100908	0.0110999	0.0171544	0.00605449	0.00807265	0.0122592	0.00201816	0.0141271	0.00403633	0.00403633	0.0191726	0	0.0100908	0.0181635	0.0131181	0.00605449	0.00528541	0.00660793	0.00447928	0.00252525	0.00328407	0.00522193	0.00618557	0.0171544	0.00807265	0.369746
HCM25	0	0.00926999	0.00347625	0.00426136	0.00579374	0.00811124	0.00707547	0.0137525	0.01854	0.00347625	0.00695249	0.00695249	0.00811124	0.00811124	0.0173812	0.00579374	0.00463499	0.00175131	0.00463499	0.0104287	0.00347625	0.00579374	0.00695249	0	0.00463499	0.0104287	0.00695249	0.013905	0.00695249	0.00115875	0.00579374	0.00252525	0.00328407	0.0078329	0.00412371	0.0173812	0.0115875	0.315193
HCM26	0.00237812	0.0059453	0.00118906	0.00568182	0.00832342	0.0118906	0.00471698	0	0.0178359	0.00356718	0.0142687	0.00951249	0.00951249	0.00713436	0.0130797	0.0107015	0.00475624	0.00350263	0.00118906	0.00951249	0.00356718	0.00118906	0.0130797	0	0.00832342	0.0118906	0.0059453	0.00951249	0.00237812	0.00356718	0.00237812	0.00252525	0.00492611	0.00391645	0.00412371	0.0142687	0.00832342	0.358969
HCM27	0	0.00745342	0.00372671	0.00284091	0.00869565	0.00496894	0.0117925	0.00785855	0.0223602	0.00869565	0.00621118	0.00496894	0.00745342	0.0124224	0.0149068	0.00496894	0.00124224	0.00525394	0.00124224	0.0149068	0.00621118	0.00372671	0.0173913	0	0.00869565	0.0124224	0.00372671	0.00993789	0.00496894	0.00496894	0.00372671	0	0.00656814	0.00391645	0.00412371	0.0161491	0.00621118	0.298679
HCM28	0.00806452	0.016129	0.00537634	0.00852273	0.0107527	0.00672043	0.0117925	0.00392927	0.0215054	0.00672043	0.00806452	0.00672043	0.0107527	0.0120968	0.0147849	0.00672043	0.00672043	0.0105079	0.00403226	0.0120968	0.00537634	0.00537634	0.0120968	0.00383142	0.00806452	0.0134409	0.00672043	0.016129	0.0120968	0.00403226	0.00672043	0.00505051	0.00821018	0.00672043	0.00206186	0.0228495	0.00672043	0.31592
