# Supplementary material for: Individualized interactomes for network-based precision medicine in hypertrophic cardiomyopathy with implications for other clinical pathophenotypes
Source: Nat Commun. 2021 Feb 8;12:873. doi: 10.1038/s41467-021-21146-y (PMC7870822; doi:10.1038/s41467-021-21146-y)
Supplement: Supplementary file 10 — Supplementary Data 8 [file 41467_2021_21146_MOESM10_ESM.xlsx]

## Sheet: Supplemental Data File 8
		HCM1			HCM2			HCM3			HCM4			HCM5			HCM6			HCM7			HCM8			HCM9			HCM10			HCM11			HCM12			HCM13			HCM14			HCM15			HCM16
Endophenotypes	# genes	Hits	P-value	Adjusted P-value	Hits	P-value	Adjusted P-value	Hits	P-value	Adjusted P-value	Hits	P-value	Adjusted P-value	Hits	P-value	Adjusted P-value	Hits	P-value	Adjusted P-value	Hits	P-value	Adjusted P-value	Hits	P-value	Adjusted P-value	Hits	P-value	Adjusted P-value	Hits	P-value	Adjusted P-value	Hits	P-value	Adjusted P-value	Hits	P-value	Adjusted P-value	Hits	P-value	Adjusted P-value	Hits	P-value	Adjusted P-value	Hits	P-value	Adjusted P-value	Hits	P-value	Adjusted P-value
Altitude Sickness	45	16	0.021209	0.051942	11	0.549672	0.615641	18	0.004098	0.013368	19	0.000261	0.001214	13	0.020615	0.050857	13	0.063443	0.122112	19	0.005438	0.016943	19	0.100474	0.175334	13	0.091054	0.162064	13	0.176788	0.270808	14	0.125901	0.208122	19	0.002812	0.009623	20	0.062232	0.120979	16	0.106853	0.1835	21	0.026749	0.062946	22	0.000554	0.002286
Asthma	445	103	0.208928	0.30584	116	0.206519	0.303227	100	0.35488	0.451496	90	0.252242	0.350256	87	0.023533	0.056479	105	0.004907	0.015536	119	0.100293	0.175333	172	0.001932	0.006853	98	0.12127	0.202883	111	0.079733	0.146504	129	0.001232	0.00464	108	0.236037	0.332504	160	0.063086	0.121908	139	0.009404	0.027157	142	0.511665	0.585104	135	0.008974	0.026196
Atherosclerosis	470	111	0.139274	0.22752	114	0.531599	0.60153	106	0.334154	0.433064	102	0.06682	0.127102	87	0.073919	0.137117	110	0.005287	0.016577	135	0.010453	0.029623	177	0.00589	0.018233	105	0.084442	0.153703	122	0.024367	0.058193	130	0.007116	0.021413	126	0.020553	0.050833	171	0.038086	0.083565	142	0.027269	0.063715	154	0.353494	0.450913	148	0.001363	0.005055
Autoimmune Diseases	988	224	0.18427	0.279423	257	0.107548	0.184043	217	0.418644	0.507384	214	0.013337	0.036011	193	0.001169	0.004425	211	0.014844	0.038889	266	0.017159	0.043098	365	0.000548	0.002283	230	0.002491	0.008647	244	0.023526	0.056479	266	0.000951	0.003713	253	0.015902	0.040676	335	0.169976	0.263924	299	0.001816	0.006562	355	0.002805	0.009623	290	0.001752	0.006377
Cell Transformation, Neoplastic	246	92	7.11e-09	9.34e-08	104	3.32e-10	6.45e-09	84	3.76e-06	2.69e-05	91	1.88e-11	5.08e-10	83	3.08e-12	1.07e-10	88	1.4e-10	3.16e-09	102	9.75e-10	1.66e-08	131	7.06e-12	2.14e-10	84	6.34e-08	6.85e-07	102	1.64e-11	4.55e-10	105	9.86e-13	3.55e-11	102	3.27e-11	8.59e-10	123	7.31e-09	9.47e-08	117	0	0	120	2.03e-08	2.41e-07	114	4.49e-12	1.41e-10
Chromosome Disorders	252	70	0.01025	0.029132	79	0.006389	0.019528	66	0.048465	0.100017	65	0.004077	0.013365	64	7.21e-05	0.000393	67	0.00115	0.004384	85	0.000305	0.001387	96	0.025657	0.060678	65	0.010804	0.030358	83	4.18e-05	0.000242	81	0.00038	0.001663	70	0.034978	0.078338	111	7.24e-05	0.000393	80	0.028089	0.065317	110	5.15e-05	0.000293	92	4.95e-05	0.000283
Connective Tissue Diseases	631	141	0.310788	0.412122	167	0.109055	0.185317	145	0.219091	0.315491	141	0.015088	0.039214	130	0.000993	0.003845	134	0.052113	0.105528	173	0.025878	0.061052	243	0.000334	0.001499	147	0.013477	0.036287	157	0.047999	0.09969	176	0.001324	0.00495	161	0.052047	0.105528	214	0.228546	0.325252	198	0.001796	0.006514	242	0.000257	0.001201	184	0.014616	0.038581
DNA Damage	551	170	1.1e-07	1.08e-06	191	1.85e-08	2.22e-07	183	9.71e-11	2.3e-09	156	3.03e-08	3.39e-07	143	6.9e-10	1.24e-08	165	4.09e-11	1.05e-09	202	0	0	255	0	0	151	5.8e-06	3.92e-05	180	3.62e-09	5.03e-08	206	0	0	190	1.02e-10	2.36e-09	253	0	0	206	3.11e-09	4.38e-08	254	0	0	202	1.38e-09	2.24e-08
DNA Repair-Deficiency Disorders	162	50	0.003238	0.010906	59	0.000366	0.001623	61	2.37e-06	1.79e-05	54	8.28e-06	5.51e-05	57	1.5e-09	2.39e-08	53	1.25e-05	7.94e-05	72	8.99e-09	1.13e-07	91	1.79e-10	3.95e-09	53	6.1e-05	0.000341	64	3.85e-07	3.28e-06	67	9.33e-08	9.28e-07	59	5.34e-05	0.000302	88	6.88e-09	9.16e-08	73	1.59e-07	1.5e-06	83	2.19e-07	1.97e-06	67	5.41e-06	3.68e-05
Epilepsy	413	98	0.143934	0.231628	117	0.032498	0.073976	96	0.230693	0.326877	97	0.010807	0.030358	74	0.152639	0.242031	83	0.242086	0.340458	114	0.051253	0.104222	145	0.106079	0.182553	95	0.053377	0.107756	98	0.22367	0.319717	122	0.000771	0.003089	104	0.129522	0.213744	151	0.041752	0.089784	120	0.103092	0.179258	150	0.028929	0.066791	133	0.0009	0.003557
Fibrosis	686	185	0.000286	0.001318	203	0.000722	0.002924	173	0.012686	0.034445	176	5.17e-06	3.54e-05	160	1.96e-07	1.78e-06	168	6.32e-05	0.000351	202	0.00055	0.002283	265	0.000145	0.000711	175	9.45e-05	0.000491	183	0.002098	0.007395	204	1e-05	6.44e-05	197	0.00012	0.000606	242	0.060347	0.11874	221	0.000203	0.000962	262	0.000198	0.000944	215	0.000173	0.000842
Genetic Diseases, Inborn	913	227	0.006479	0.01968	271	7.88e-05	0.000419	217	0.061439	0.120159	216	0.000133	0.000659	201	4.97e-07	4.16e-06	211	0.000304	0.001386	272	2.58e-05	0.000154	356	4.09e-06	2.86e-05	212	0.004084	0.013365	248	0.000112	0.000569	272	2.73e-07	2.39e-06	238	0.00845	0.024889	340	0.000971	0.003776	294	1.95e-05	0.000119	344	7.38e-05	0.000396	292	2e-06	1.54e-05
Hematologic Diseases	611	158	0.004831	0.015397	184	0.000503	0.002144	167	0.000419	0.001826	150	0.000251	0.001178	143	7.17e-07	5.86e-06	159	2.98e-06	2.21e-05	184	0.000285	0.001318	261	1.52e-08	1.85e-07	159	6.81e-05	0.000376	179	1.32e-05	8.28e-05	192	3.48e-07	2.99e-06	178	0.000112	0.000569	234	0.001134	0.004339	202	7.57e-05	0.000404	231	0.000882	0.0035	199	2.63e-05	0.000156
Hyperplasia	260	81	0.000158	0.000772	89	0.000186	0.000893	82	0.000122	0.000609	81	1.23e-06	9.88e-06	71	2e-06	1.54e-05	79	2.91e-06	2.18e-05	93	1.32e-05	8.28e-05	116	1.53e-05	9.53e-05	76	0.000139	0.000684	92	5.51e-07	4.58e-06	93	1.21e-06	9.8e-06	90	7.71e-06	5.17e-05	110	0.000514	0.002183	101	4.88e-06	3.39e-05	109	0.000375	0.001651	96	2.05e-05	0.000125
Hypertension	758	186	0.021215	0.051942	190	0.325465	0.425065	176	0.153245	0.242596	175	0.00183	0.006589	144	0.012543	0.03415	160	0.044001	0.093	218	0.001317	0.004942	274	0.009207	0.026794	157	0.256262	0.353816	183	0.08878	0.1601	201	0.007645	0.022725	197	0.017539	0.043824	263	0.097986	0.172229	216	0.079342	0.146062	252	0.214081	0.310577	224	0.003977	0.013104
Immune System Diseases	1792	442	0.000327	0.001478	502	7.34e-05	0.000396	438	0.001462	0.005362	421	1.5e-07	1.43e-06	371	1.02e-08	1.25e-07	415	2.32e-07	2.07e-06	522	9.36e-08	9.28e-07	687	2.29e-09	3.48e-08	423	9.71e-06	6.33e-05	488	2.69e-08	3.08e-07	510	1.64e-09	2.57e-08	492	4.28e-07	3.62e-06	663	9.5e-06	6.24e-05	578	8.1e-10	1.43e-08	670	8.05e-08	8.24e-07	560	1.18e-09	1.94e-08
Inflammation	910	222	0.016298	0.04147	240	0.074657	0.138222	205	0.268553	0.367653	214	0.000205	0.000969	196	3.26e-06	2.4e-05	205	0.00145	0.005338	261	0.000548	0.002283	337	0.000735	0.002964	211	0.004458	0.014446	244	0.000299	0.001369	259	2.42e-05	0.000146	235	0.013594	0.0365	321	0.035132	0.078502	288	9.59e-05	0.000496	328	0.003243	0.010906	269	0.001661	0.006069
Metabolic Diseases	1849	440	0.005789	0.017977	488	0.014974	0.03902	421	0.114844	0.194475	413	4.48e-05	0.000258	373	1.85e-07	1.7e-06	404	0.000129	0.000644	520	1.01e-05	6.46e-05	679	5.02e-06	3.46e-05	416	0.000915	0.0036	473	7.94e-05	0.000419	510	1.68e-07	1.56e-06	477	0.000567	0.002326	656	0.001926	0.006853	543	0.000653	0.002654	648	0.001061	0.004091	540	3.27e-05	0.000191
Metaplasia	247	68	0.013825	0.036918	75	0.017114	0.043095	64	0.061935	0.120885	61	0.013788	0.036918	54	0.008732	0.025565	59	0.02303	0.055546	81	0.001084	0.004164	105	0.000369	0.001629	65	0.006805	0.020605	68	0.024721	0.058894	75	0.003423	0.011434	74	0.005005	0.015795	105	0.000555	0.002286	85	0.0025	0.008647	100	0.002473	0.008616	86	0.000525	0.002219
Mitochondrial Diseases	80	30	0.000772	0.003089	24	0.145722	0.233347	26	0.016029	0.040893	22	0.038345	0.083755	16	0.199341	0.294916	24	0.009443	0.027157	28	0.017989	0.044835	27	0.420604	0.508016	25	0.009521	0.027299	24	0.061164	0.119862	27	0.016443	0.04173	26	0.029031	0.066868	28	0.354061	0.451044	26	0.125755	0.208122	33	0.048227	0.099857	25	0.138594	0.22679
Muscular Diseases	392	98	0.050963	0.104222	105	0.137613	0.225564	89	0.324633	0.425025	97	0.002243	0.007842	66	0.338817	0.435621	84	0.089006	0.16021	108	0.058965	0.117199	138	0.105194	0.181937	95	0.015268	0.039469	94	0.195871	0.292005	104	0.044099	0.093	108	0.014121	0.037605	132	0.322504	0.423704	107	0.331007	0.430132	138	0.084888	0.154226	121	0.007206	0.021617
Neoplasms	2772	729	1.24e-11	3.54e-10	875	0	0	723	4.95e-10	9.08e-09	689	0	0	584	0	0	680	3.54e-12	1.15e-10	861	0	0	1134	0	0	693	0	0	793	8.92e-12	2.63e-10	838	0	0	796	0	0	1087	0	0	908	0	0	1100	0	0	904	3.43e-12	1.15e-10
Neoplastic Syndromes	229	76	2.46e-05	0.000148	85	9.4e-06	6.22e-05	82	5.63e-07	4.64e-06	76	1.62e-07	1.51e-06	79	2.23e-14	9.03e-13	69	1.64e-05	0.000102	94	8.05e-09	1.03e-07	121	5.67e-11	1.41e-09	70	5.53e-05	0.000311	79	1e-05	6.44e-05	88	6.24e-08	6.81e-07	79	3.09e-05	0.000182	111	3.06e-07	2.66e-06	86	9.9e-05	0.000506	116	2.22e-09	3.43e-08	101	4.09e-10	7.8e-09
Neovascularization	193	51	0.058131	0.116024	53	0.173393	0.268372	45	0.31337	0.41498	42	0.175964	0.270808	35	0.230697	0.326877	42	0.154322	0.243837	58	0.032688	0.074236	79	0.006049	0.018606	47	0.06533	0.125248	50	0.116229	0.196478	59	0.007433	0.022163	50	0.167308	0.260198	82	0.002145	0.007526	63	0.027065	0.063391	78	0.007251	0.021686	61	0.028802	0.066657
Progeria	25	9	0.069348	0.130633	12	0.008492	0.024937	12	0.003129	0.010596	10	0.011686	0.032362	7	0.091203	0.162064	10	0.010687	0.030196	14	0.0006	0.002449	12	0.071921	0.133921	7	0.209447	0.30614	11	0.011942	0.032882	11	0.01515	0.039269	12	0.004824	0.015397	14	0.012808	0.034679	12	0.015755	0.040407	16	0.000951	0.003713	12	0.011933	0.032882
Pulmonary Embolism	88	28	0.015474	0.039789	29	0.041687	0.089784	29	0.009298	0.026977	23	0.05876	0.117039	21	0.034854	0.078241	28	0.0021	0.007395	32	0.006443	0.019631	39	0.011036	0.030824	28	0.004796	0.015384	29	0.01218	0.03335	32	0.002689	0.00927	31	0.005223	0.016429	36	0.059082	0.117199	32	0.022898	0.055406	32	0.212839	0.3097	29	0.066584	0.126901
Thrombosis	764	195	0.003515	0.011661	207	0.037882	0.083494	175	0.207671	0.304459	173	0.004506	0.01455	161	8.22e-05	0.00043	179	0.000429	0.001861	220	0.00117	0.004425	283	0.001871	0.006685	174	0.018095	0.044984	215	3.32e-05	0.000193	211	0.000809	0.003222	203	0.006253	0.019173	268	0.063329	0.122112	232	0.004739	0.015252	263	0.066015	0.126312	220	0.014388	0.038211
Vasculitis	428	99	0.216345	0.312927	105	0.477721	0.557437	92	0.552974	0.617805	94	0.059401	0.117591	79	0.089233	0.160323	98	0.01491	0.038959	104	0.472801	0.554358	167	0.001394	0.005153	95	0.108817	0.185237	97	0.40421	0.494826	112	0.053435	0.107756	108	0.119652	0.201468	145	0.281801	0.381491	132	0.017057	0.043063	154	0.037189	0.082341	120	0.107482	0.184043
Hypoxia	885	224	0.002839	0.009683	283	6.51e-08	6.89e-07	225	0.003321	0.011133	220	3.87e-06	2.73e-05	191	3.81e-06	2.7e-05	218	3.38e-06	2.47e-05	273	1.29e-06	1.03e-05	397	0	0	230	1.85e-06	1.45e-05	261	7.22e-08	7.55e-07	249	7.99e-05	0.00042	259	2.21e-06	1.68e-05	382	0	0	300	1.13e-07	1.1e-06	374	0	0	304	4.65e-10	8.69e-09
Oxidative_stress	415	139	6.75e-09	9.11e-08	152	9.65e-09	1.2e-07	138	2.16e-08	2.53e-07	142	0	0	108	7.54e-08	7.8e-07	135	2.46e-13	9.56e-12	153	2.36e-09	3.53e-08	179	1.33e-06	1.05e-05	143	0	0	147	2.27e-10	4.6e-09	146	4.36e-09	5.97e-08	148	1.04e-09	1.74e-08	197	6.93e-11	1.68e-09	167	1.88e-10	4.04e-09	185	2.75e-08	3.11e-07	159	2.46e-09	3.57e-08
[truncated: 6 more columns]
