# Supplementary material for: Individualized interactomes for network-based precision medicine in hypertrophic cardiomyopathy with implications for other clinical pathophenotypes
Source: Nat Commun. 2021 Feb 8;12:873. doi: 10.1038/s41467-021-21146-y (PMC7870822; doi:10.1038/s41467-021-21146-y)
Supplement: Supplementary file 11 — Supplementary Data 9 [file 41467_2021_21146_MOESM11_ESM.xlsx]

## Sheet: Supplemental Data File 9
		DCM1			DCM2			DCM3			DCM4			DCM5			DCM5
Endophenotypes	# genes	# hits	P-value	Adjusted P-value	# hits	P-value	Adjusted P-value	# hits	P-value	Adjusted P-value	# hits	P-value	Adjusted P-value	# hits	P-value	Adjusted P-value	# hits	P-value	Adjusted P-value
Altitude Sickness	45	20	0.00473306	0.00989362	16	0.071907	0.102857	18	0.0714617	0.102857	22	0.0633096	0.0928159	17	0.188382	0.233853	19	0.171733	0.216503
Asthma	445	136	0.0102321	0.0190528	142	0.000401014	0.00110109	177	3.51363e-07	1.77694e-06	181	0.0445346	0.0674263	165	0.00188133	0.00451645	172	0.0326768	0.0518985
Atherosclerosis	470	148	0.00227961	0.00539212	143	0.003184	0.00721409	177	1.83552e-05	6.48e-05	201	0.00354919	0.00771771	164	0.0246061	0.0413076	169	0.253434	0.301885
Autoimmune Diseases	988	316	2.37183e-06	1.05189e-05	294	0.000172486	0.00050805	378	2.65528e-11	3.44736e-10	409	0.000968984	0.00249167	345	0.00156566	0.00390211	392	0.00021285	0.000610296
Cell Transformation, Neoplastic	246	119	1.26498e-11	2.14863e-10	99	6.37973e-08	4.3065e-07	136	2.10773e-11	3.10745e-10	147	1.46299e-11	2.25257e-10	127	8.10407e-12	1.458e-10	136	2.50856e-11	3.3885e-10
Chromosome Disorders	252	102	1.51978e-07	8.79429e-07	96	1.91824e-06	8.64e-06	111	1.6881e-07	9.44069e-07	126	9.69473e-06	3.6936e-05	109	1.36884e-05	5.10207e-05	119	1.60671e-05	5.73231e-05
Connective Tissue Diseases	631	194	0.00188116	0.00451645	187	0.00306433	0.00699185	241	1.60552e-07	9.15158e-07	257	0.0186565	0.0316477	223	0.00542392	0.0110525	243	0.0158123	0.027544
DNA Damage	551	223	0	0	205	2.78799e-11	3.47677e-10	244	0	0	306	0	0	241	1.46149e-11	2.25257e-10	276	0	0
DNA Repair-Deficiency Disorders	162	65	3.55926e-05	0.00012015	65	1.23885e-05	4.67163e-05	80	2.52698e-08	1.90633e-07	92	1.42114e-07	8.36509e-07	83	3.17157e-08	2.33427e-07	85	1.64113e-06	7.48394e-06
Epilepsy	413	134	0.00103553	0.00265323	129	0.00177361	0.00435341	156	4.71894e-05	0.000156049	186	0.0002665	0.000752108	162	0.000103486	0.000316316	168	0.00425147	0.00912237
Fibrosis	686	233	4.3652e-07	2.14527e-06	230	1.19056e-07	7.26e-07	261	7.22042e-08	4.77404e-07	294	0.000413973	0.00112712	261	1.38519e-05	5.11773e-05	273	0.00153612	0.00385815
Genetic Diseases, Inborn	913	310	5.21336e-09	4.32831e-08	288	1.54704e-06	7.17429e-06	334	1.20851e-07	7.26e-07	398	6.36593e-06	2.548e-05	354	4.18515e-08	2.88843e-07	378	3.67865e-06	1.56884e-05
Hematologic Diseases	611	220	4.83991e-09	4.12674e-08	217	1.35498e-09	1.18216e-08	248	1.49646e-10	1.73571e-09	286	1.20023e-07	7.26e-07	238	4.95753e-06	2.03423e-05	270	2.15239e-07	1.14197e-06
Hyperplasia	260	108	1.28961e-08	1.0449e-07	93	5.08728e-05	0.000164916	117	1.85913e-08	1.43486e-07	133	1.1812e-06	5.54087e-06	126	9.86614e-10	8.883e-09	125	3.27718e-06	1.41696e-05
Hypertension	758	241	5.92027e-05	0.000189909	214	0.0163565	0.0283396	260	0.000480893	0.00128768	314	0.00345309	0.00755947	240	0.276932	0.322755	274	0.162332	0.206257
Immune System Diseases	1792	592	4.59299e-12	1.00224e-10	569	1.18849e-12	2.96585e-11	687	7.79143e-12	1.458e-10	779	2.46483e-10	2.74841e-09	662	7.3808e-10	7.03271e-09	734	5.36604e-10	5.43713e-09
Infection	779	233	0.00331819	0.00736366	224	0.00613332	0.0122666	289	2.15056e-07	1.14197e-06	300	0.151989	0.195962	261	0.0414345	0.0630271	287	0.0785014	0.110106
Inflammation	910	292	4.34156e-06	1.80277e-05	277	4.90401e-05	0.000160364	336	3.74222e-08	2.64835e-07	368	0.00927262	0.0173661	310	0.0118814	0.0218725	355	0.00162834	0.00402734
Metabolic Diseases	1849	595	0	0	545	8.49305e-07	4.04524e-06	668	0	0	778	2.42227e-07	1.24457e-06	651	3.86199e-06	1.62421e-05	705	0.000212168	0.000610296
Metaplasia	247	99	3.98568e-07	1.98886e-06	96	6.76945e-07	3.27385e-06	109	1.93778e-07	1.06536e-06	122	2.74674e-05	9.47872e-05	97	0.00222402	0.00529839	120	2.67277e-06	1.16903e-05
Mitochondrial Diseases	80	32	0.00337462	0.00743793	33	0.000915259	0.00239148	28	0.138043	0.181813	37	0.0501756	0.0752633	35	0.00887591	0.0170114	38	0.0104854	0.0194129
Muscular Diseases	392	129	0.000690927	0.00182	122	0.00266438	0.0062105	137	0.00467465	0.00983497	155	0.131152	0.173951	149	0.00096524	0.00249167	147	0.107183	0.144696
Neoplasms	2772	958	0	0	916	0	0	1058	4.64195e-12	1.00224e-10	1261	7.78055e-12	1.458e-10	1064	0	0	1216	0	0
Neoplastic Syndromes	229	106	0	0	100	2.96725e-10	3.2076e-09	112	8.66009e-11	1.0392e-09	135	0	0	114	8.40436e-10	7.776e-09	120	1.43431e-08	1.13005e-07
Neovascularization	193	75	3.44194e-05	0.000117322	71	0.000142219	0.000423637	84	8.99989e-06	3.49843e-05	90	0.00284094	0.00657475	69	0.0717552	0.102857	90	0.000281955	0.000787529
Pulmonary Embolism	88	34	0.00493076	0.0101756	33	0.00566859	0.0114789	34	0.0303201	0.0488742	35	0.311111	0.354929	31	0.204387	0.250839	39	0.034071	0.0530722
Thrombosis	764	240	0.00014252	0.000423637	204	0.122828	0.164448	261	0.000615915	0.00163571	300	0.0723811	0.102857	266	0.00606419	0.0122037	285	0.0471976	0.0711257
Vasculitis	428	135	0.00323261	0.00727337	133	0.00188185	0.00451645	172	2.3195e-07	1.21239e-06	179	0.0154818	0.0273364	153	0.0122388	0.0224032	171	0.00892573	0.0170114
Hypoxia	885	280	2.26289e-05	7.87355e-05	268	9.57102e-05	0.000295303	313	9.06712e-06	3.49843e-05	387	6.01789e-06	2.4381e-05	328	1.52027e-05	5.472e-05	357	9.26094e-05	0.000288485
Oxidative_stress	415	156	3.76042e-08	2.64835e-07	159	5.74863e-10	5.64545e-09	178	4.85498e-10	5.06903e-09	220	2.25453e-11	3.16957e-10	177	1.07413e-07	6.79765e-07	194	1.01475e-07	6.5448e-07
