# Supplementary material for: Individualized interactomes for network-based precision medicine in hypertrophic cardiomyopathy with implications for other clinical pathophenotypes
Source: Nat Commun. 2021 Feb 8;12:873. doi: 10.1038/s41467-021-21146-y (PMC7870822; doi:10.1038/s41467-021-21146-y)
Supplement: Supplementary file 12 — Supplementary Data 10 [file 41467_2021_21146_MOESM12_ESM.xlsx]

## Sheet: Supplemental Data File 10
Endophenotypes	Associated Genes
Altitude Sickness	ACE	NOS3	EGLN1	VEGFA	AGTR1	EPAS1	AGT	HIF1A	ADRB2	CYP11B2	SENP1	GSTP1	HSPA1A	HSPA1B	HSPA1L	REN	BDKRB2	SCNN1A	BMP2	SLC6A4	BMPR2	TIMP3	VHL	CARD14	ACVRL1	APOB	MYH9	ATP1A1	GSTT1	HOXD3	ANGPTL4	PPARA	HIF1AN	HAMP	CYP1B1	AKT3	CGA	CYBA	AMPD1	GNB3	GSTM1	AGTR2	EDN1	EDNRA
Asthma	ADRB2	IL13	IL4	TNF	IL4R	CD14	GSTP1	ADAM33	GSTM1	FLG	TGFB1	TLR4	GSTT1	IL10	ORMDL3	HLA-DRB1	MS4A2	IFNG	LTC4S	HLA-DQB1	TLR2	STAT6	CCL5	CTLA4	ALOX5	TSLP	IL1RL1	IL18	CYSLTR1	ACE	IL1RN	NPSR1	LTA	NOS3	SCGB1A1	IL1B	IL6	NR3C1	VDR	PTGDR	NOS1	MBL2	IL12B	IL1A	TLR9	DPP10	TBX21	ALOX5AP	CFTR
Atherosclerosis	APOE	MTHFR	PON1	NOS3	ACE	CETP	IL6	LPL	LDLR	APOB	ABCA1	TNF	LIPC	CRP	PPARG	APOA5	AGT	APOA1	TLR4	AGTR1	MMP3	ADIPOQ	MMP9	SERPINE1	IL10	F5	ICAM1	CD14	PCSK9	LTA	IL1B	FGB	CYBA	ESR1	PPARA	F2	ALOX5AP	VEGFA	CCL2	SELE	PON2	APOA4	ITGB3	GSTT1	PTGS2	MPO	TCF7L2	LPA	GSTM1
Autoimmune Diseases	HLA-DRB1	HLA-DQB1	CTLA4	TNF	PTPN22	HLA-DQA1	HLA-B	IL10	MEFV	HLA-A	IL6	VDR	STAT4	IL1B	FCGR2A	IRF5	IL1RN	FCGR3A	ACE	MTHFR	IL2RA	HLA-C	MBL2	TGFB1	IL23R	IL4	TNFAIP3	INS	HLA-DPB1	IL2	IFNG	APOE	FCGR3B	LTA	IL1A	FCRL3	CCR5	PDCD1	IL18	TNFRSF1A	CD40	MICA	TLR4	IL21	TRAF1	NOS3	IL12B	PADI4	IFIH1
Chromosome Disorders	FMR1	MTHFR	MTRR	APOE	MTR	AR	RFC1	GHR	CBS	SLC19A1	MTHFD1	JAK2	SHH	BHMT	GATA1	TCN2	GSTM1	CRELD1	GLI2	BDNF	GTF2I	KRAS	ELN	CDKN1C	VDR	TNF	F5	NIPBL	COMT	SIM2	SLC6A4	PICALM	SMC3	GATA4	HLA-DRB1	APOB	IGF2	CRLF2	SORL1	SMC1A	TYMS	TBX1	MAOA	SERPINA1	SIX3	COL6A2	FGFR1	DAZ1	DHFR
DNA Damage	XRCC1	OGG1	ERCC2	GSTM1	GSTT1	XRCC3	TP53	APEX1	GSTP1	XPC	ERCC1	ATM	BRCA2	BRCA1	CYP1A1	CHEK2	ERCC5	ERCC4	NBN	XRCC4	EPHX1	RAD51	PARP1	XPA	SOD2	XRCC2	CYP2E1	MTHFR	MUTYH	MGMT	LIG4	NQO1	XRCC6	RAD50	GPX1	ERCC6	MLH1	NAT2	XRCC5	PRKDC	MPO	PON1	ATR	MSH2	MTR	LIG1	LIG3	RAD52	POLB
DNA Repair-Deficiency Disorders	MLH1	MSH2	MSH6	TP53	PMS2	BRAF	ATM	MUTYH	BRCA2	BRCA1	NBN	KRAS	MDM2	ERCC2	WRN	XPC	PIK3CA	ERCC4	XPA	APC	ERCC5	PTEN	MTHFR	BLM	XRCC1	IL2RG	CCND1	FANCC	FANCA	XRCC3	RAG2	CHEK2	CDH1	ERCC3	RAG1	ALDH2	EPCAM	AURKA	STK11	IGF1	XRCC2	SMAD7	NRAS	EPHX1	CDKN2A	GSTM1	GSTT1	DCLRE1C	LIG4
Cell Transformation	TP53	JAK2	BRAF	KRAS	IDH1	MDM2	EGFR	TET2	IDH2	PIK3CA	BRCA1	RUNX1	MPL	FLT3	NPM1	NRAS	CALR	GSTM1	GSTT1	CDKN2A	ERBB2	ESR1	GSTP1	ASXL1	TLR4	BRCA2	ERCC1	XPC	SRSF2	SULT1A1	ERCC2	SF3B1	U2AF1	XRCC1	NOTCH1	NQO1	MTHFR	CYP1B1	ERCC5	PTK2B	PTEN	NKX2-1	MLH1	EPHX1	APC	XPA	FBXW7	ABL1	MSH2
Connective Tissue Diseases	HLA-DRB1	TNF	PTPN22	HLA-B	HLA-DQB1	STAT4	IL10	CTLA4	IRF5	IL6	MTHFR	IL1B	MBL2	FCGR2A	SERPINA1	FCGR3A	TNFAIP3	HLA-DQA1	IL1RN	FCGR3B	PADI4	TGFB1	TRAF1	IL23R	BLK	TNFRSF1B	IL1A	PDCD1	ACE	VDR	HLA-A	ERAP1	IL4	HLA-C	CRP	PTPN11	TLR4	CCL2	TLR9	IL18	HLA-DPB1	GSTM1	FBN1	FCRL3	C5	TNFSF4	TNFRSF1A	IL2	ITGAM
Epilepsy	ABCB1	SCN1A	CYP2C9	SCN2A	GABRG2	APOE	CYP2C19	IL1B	ABCC2	HLA-B	MTHFR	MECP2	KCNQ2	SLC6A4	EPHX1	GABRA1	UGT2B7	CHRNA4	BDNF	CDKL5	TSC2	PCDH19	STXBP1	GABBR1	IL6	HLA-A	PRRT2	KCNJ10	CHRNB2	GABRB3	EFHC1	PRNP	NRXN1	ABCG2	HLA-DRB1	TLR4	TNF	TSC1	IL1A	SYN2	POLG	SCN8A	CYP3A4	IDH1	CYP3A5	F2	NR1I2	IL10	GABRA6
Fibrosis	CFTR	TGFB1	PNPLA3	TNF	HFE	IL10	HLA-DRB1	ACE	SPINK1	HLA-DQB1	MUC5B	IL1B	MBL2	IL6	SERPINA1	IFNG	PRSS1	GSTT1	TLR4	XRCC1	GSTP1	GSTM1	IL1RN	MMP3	MTHFR	SERPINE1	JAK2	AGT	CCR5	MMP1	TERT	MMP9	IL4	IL1A	HLA-B	HLA-C	CTGF	NOS3	LTA	ATM	SOD2	CCL2	ADRB2	AGTR1	HLA-A	XRCC3	CAV1	TP53	APOE
Genetic Diseases, Inborn	HFE	MTHFR	CFTR	MEFV	HBB	F5	MLH1	MSH2	LDLR	G6PD	F2	FLG	APOE	MSH6	FMR1	APOB	PAH	HBA1	APC	MECP2	TNF	MUTYH	F8	TP53	ATP7B	PCSK9	RET	HTT	BCL11A	MTR	MTRR	GBA	DMD	IL10	HLA-B	HLA-DRB1	GSTM1	BRAF	CBS	SCN5A	NOS3	PMS2	FBN1	ABCG2	TGFB1	HLA-A	IL1B	NF1	GSTT1
Hematologic Diseases	F5	F2	JAK2	MTHFR	HBB	HLA-DRB1	G6PD	TNF	HLA-B	GSTT1	HLA-A	ABCB1	SERPINE1	GSTM1	HBA1	MPL	F8	HLA-DQB1	CALR	HFE	ASXL1	ITPA	IL10	IL6	TP53	TET2	ITGB3	IL1B	ACE	HLA-C	IFNG	BCL11A	GSTP1	FCGR2A	IDH1	IDH2	FLT3	DNMT3A	CTLA4	TGFB1	ABL1	FGB	FCGR3A	ERCC2	IL1RN	NPM1	NOS3	CYP3A5	ABCG2
Hyperplasia	AR	KLK3	CYP17A1	ACE	KRAS	VDR	RET	TGFB1	BRAF	TP53	CYP19A1	HLA-DRB1	MTHFR	GSTM1	GSTT1	GSTP1	CYP3A4	CYP1A1	KCNJ5	NOS3	BRCA1	IL10	HLA-B	EGFR	NR3C1	CYP11B2	ESR1	PROS1	TNF	ABCB1	CTNNB1	BRCA2	HLA-A	MLH1	IGFBP3	IGF1	PDE11A	PTEN	AGT	CYP3A5	HLA-DQB1	CYP1A2	MMP1	HLA-DQA1	ARMC5	MSH2	MEN1	REN	MMP3
Hypertension	ACE	AGT	NOS3	AGTR1	MTHFR	APOE	CYP11B2	GNB3	ADRB2	ADD1	IL6	F5	PPARG	REN	SERPINE1	TNF	ADRB1	F2	LPL	TGFB1	EDN1	VEGFA	ADIPOQ	CYBA	ADRB3	PON1	BMPR2	AGTR2	CRP	NPPA	GSTM1	APOB	IL10	CETP	ALDH2	IL1B	BDKRB2	FGB	CYP3A5	ITGB3	GSTT1	FTO	MMP9	MMP3	INS	VDR	ESR1	CYP17A1	LEP
Immune System Diseases	HLA-DRB1	HLA-DQB1	TNF	HLA-B	CTLA4	IL10	HLA-A	HLA-DQA1	PTPN22	CCR5	MTHFR	FLT3	IL6	IL4	HLA-C	MEFV	GSTM1	NPM1	IL1B	VDR	ABCB1	GSTT1	TGFB1	IL13	ADRB2	IL4R	GSTP1	IFNG	MBL2	FCGR2A	TLR4	FCGR3A	IL1RN	STAT4	FLG	CYP2B6	ACE	HLA-DPB1	LTA	CD14	TP53	IL2	IRF5	IL18	IL1A	APOE	IL2RA	CXCL12	CEBPA
Infection	TNF	IL10	HLA-DRB1	IL1B	CCR5	MBL2	HLA-B	TLR4	IL6	HLA-DQB1	IFNG	HLA-A	IL1RN	TP53	HLA-C	TLR2	IL4	TGFB1	CD14	LTA	CXCL12	CCR2	GSTM1	VDR	HLA-DQA1	FCGR2A	IL1A	CCL5	IL12B	TLR9	GSTT1	CCL2	CTLA4	IL18	KIR2DL3	CYP2C19	HLA-DPB1	KIR3DS1	ACE	KIR3DL1	CD209	KIR2DL2	ABCB1	NOD2	APOE	SLC11A1	TLR1	TLR3	IL2
Inflammation	TNF	IL6	IL1B	IL10	TLR4	IL1RN	CRP	IL1A	IL4	LTA	TGFB1	APOE	PTGS2	IFNG	PPARG	CD14	CCR5	HLA-DRB1	MBL2	TLR2	NOD2	CCL2	NOS3	ACE	NFKB1	MTHFR	IL18	MEFV	SERPINE1	IL4R	ICAM1	HLA-B	VEGFA	GSTM1	IL17A	IL13	CCL5	IL6R	HLA-DQB1	IL2	VDR	SELE	CTLA4	MMP9	MIF	IL23R	F5	PON1	GSTT1
Metabolic Diseases	HFE	APOE	MTHFR	HLA-DQB1	PPARG	TCF7L2	HLA-DRB1	ACE	INS	ADIPOQ	HLA-DQA1	TNF	FTO	KCNJ11	LDLR	NOS3	CDKAL1	SLC30A8	APOA5	IL6	LPL	APOB	CTLA4	MLH1	HHEX	IRS1	CDKN2B	MSH2	VDR	CDKN2A	IGF2BP2	CETP	KCNQ1	PTPN22	GCK	G6PD	HNF1A	PON1	GCKR	HNF4A	ADRB3	ENPP1	MTNR1B	AGT	IL10	PPARGC1A	LIPC	APOA1	VEGFA
Metaplasia	VEGFA	CFH	KDR	HTRA1	IL1B	IL1RN	IL10	FLT1	TNF	TP53	CFB	HIF1A	C2	C3	IL6	NOS3	EGF	GSTT1	COL18A1	LIPC	GSTP1	GSTM1	FGF2	HLA-DRB1	TLR4	TLR2	TLR3	PTGS2	JAK2	CFI	EGFR	CETP	F13A1	SOD2	TGFB1	MMP9	IFNG	KRAS	COX8A	HLA-B	FLT4	HLA-A	SKIV2L	APC	NRP1	MTHFR	LPL	PGC	MMP2
Mitochondrial Diseases	POLG	OPA1	FXN	RRM2B	SURF1	SLC25A4	OPA3	POLG2	TYMP	FAS	MTIF3	ACADVL	RDH12	GSTM1	GSTT1	ACADM	AR	ACE	NQO1	EPHX1	ATXN3	TNNT2	SUCLA2	MTHFR	ATN1	PRPF6	GJB2	TP53	PTEN	TK2	TNNI3	COLEC12	MYBPC3	MYH7	PNPLA2	ACE2	SLC22A5	CRX	ERG	GSTZ1	SOD2	NRXN1	CYBA	DMPK	CRB1	GUCY2D	SDHB	PUS1	MAPT
Muscular Diseases	HLA-DRB1	DMD	COMT	DMPK	HLA-DQB1	HLA-DQA1	TNF	SLCO1B1	HLA-B	IL6	SLC6A4	CAPN3	COL5A1	APOE	HTR2A	HLA-A	POLG	ACE	NR3C1	SPP1	IL10	ESR1	CACNA1S	IL1B	CLCN1	HLA-C	RYR1	SCN4A	TGFB1	IL1RN	LTBP4	ACTN3	AR	TPM2	RRM2B	MTHFR	DYSF	SLC25A4	IL4	IFNG	MYH7	CASP8	ADRB2	GNE	MBL2	NOS3	MAOA	AMPD1	CNBP
Neoplasms	TP53	KRAS	EGFR	BRAF	BRCA1	GSTM1	BRCA2	GSTT1	MTHFR	XRCC1	GSTP1	ERCC2	PIK3CA	CYP1A1	TNF	ABCB1	XRCC3	IL10	NRAS	ERCC1	VEGFA	MLH1	NAT2	MDM2	IL1B	ERBB2	VDR	FLT3	ESR1	CDKN2A	IL6	OGG1	TYMS	IDH1	MSH2	TGFB1	TERT	PTEN	CCND1	JAK2	PTGS2	CYP1B1	CYP2E1	NQO1	ATM	HLA-DRB1	KIT	CYP17A1	CHEK2
Neoplastic Syndromes	MLH1	MSH2	MSH6	APC	MUTYH	TP53	RET	BRAF	PMS2	NF1	BRCA2	MEN1	PTEN	BRCA1	KRAS	STK11	WT1	SMAD4	CTNNB1	MYH1	CDKN1B	MDM2	EXT1	BMPR1A	EXT2	CDKN2A	PIK3CA	POLD1	MTHFR	GSTM1	GSTT1	EPCAM	NF2	CHEK2	OGG1	VHL	SDHB	SDHD	CCND1	PALB2	NUDT1	CDH1	SPRED1	IGF1	NRAS	UNC5C	AURKA	TERT	GSTP1
Neovascularization	VEGFA	CFH	KDR	HTRA1	FLT1	CFB	HIF1A	C2	C3	COL18A1	LIPC	NOS3	TP53	FGF2	EGF	EGFR	CETP	F13A1	CFI	TLR3	F5	HLA-DRB1	LPL	MMP9	COX8A	HLA-B	IFNG	IL10	FLT4	HLA-A	SKIV2L	NRP1	MTHFR	APOE	EFEMP1	TIMP3	F2	GSTM1	GSTT1	CRP	ELN	EPAS1	MTR	SOD2	SERPING1	NRP2	CX3CR1	IL6	JAK2
Peptic Ulcer	CYP2C19	IL1B	IL1RN	TNF	ABCB1	IL6	IL10	TLR4	PTGS2	GSTP1	LTA	GSTM1	GSTT1	TP53	PTGS1	TGFB1	CYP2C9	HSPA1B	IL2	HLA-DRB1	ABO	MMP7	MPO	TLR2	IL18	PGC	ALDH2	IL4	MMP9	PPARG	SLCO1B1	HLA-DQB1	AGT	NFE2L2	ABCG2	CMA1	ACE	IL17A	HLA-DQA1	VEGFA	FUT3	HSPA1L	XRCC1	CYP3A4	ADH1B	FUT2	HNMT	MMP3	MYO9B
Progeria	LMNA	NOTCH1	ASCC1	PPARG	TP53	UCP2	UCP3	WRN	BECN1	KL	ZMPSTE24	CDKN2A	PPARGC1A	CRYAB	TRDMT1	DNMT3A	DNMT3B	SIRT3	SIRT1	DLL1	HSPB2	APOB	IGF1R	ING1
Pulmonary Embolism	F5	F2	MTHFR	VKORC1	CYP2C9	FGB	SERPINE1	ACE	F13A1	PROC	CYP4F2	PROCR	ITGB3	KRAS	HLA-B	ADRB2	EGFR	NFE2L2	GP6	F7	APOE	KLKB1	ABO	SERPINC1	FGA	HLA-DPB1	HLA-DRB1	APOA4	APOB	KIR3DL1	NFKB1	SELE	VWF	ERCC1	GP1BA	F11	GGCX	PLA2G1B	PLAU	RGS7	BMPR2	MTRR	SELP	CDKN1A	FGFR2	KIT	GAN	ACVRL1	CD40
Thrombosis	F5	F2	MTHFR	SERPINE1	JAK2	CYP2C9	VKORC1	CYP2C19	ITGB3	FGB	F13A1	ACE	F7	ITGA2	NOS3	IL6	APOE	GP1BA	PON1	TNF	PROCR	ABO	PROC	SERPINC1	FGG	P2RY12	F8	FGA	CYP4F2	VWF	ABCB1	CPB2	SELP	TFPI	F12	PLAT	THBD	ITGA2B	CALR	GP6	F11	SELE	CRP	CETP	IL1B	IL10	MTRR	CYP3A5	AGT
Vasculitis	HLA-B	HLA-DRB1	TNF	IL10	HLA-A	CTLA4	MEFV	IL6	IL1B	ACE	FCGR2A	MTHFR	NOS3	F5	IL1RN	HLA-DQB1	F2	PTPN22	IL23R	CCR5	TLR4	IL1A	CD40	VEGFA	IFNG	HLA-C	FCGR3A	TGFB1	MBL2	IL18	MICA	CCL2	ITPKC	FCGR3B	NOD2	HLA-DPB1	TLR2	STAT4	IL12B	ICAM1	CASP3	PRTN3	MICA	HLA-DQA1	IL4	TLR9	MPO	IL2	IL12RB2
Hypoxia	ANKRD37	PTGIS	AK4	ARRDC3	INHBA	VEGFA	GADD45B	SLC2A1	SMAD7	ADM	ANGPTL4	ZHX2	ERRFI1	DUSP6	ULBP1	COL4A1	STX11	STC2	P4HA1	ZNF704	TNFAIP3	ALDOC	SPAG4	MCHR1	EGLN1	KLHL20	PGM1	AJUBA	PLOD2	HIST1H2BK	FRAS1	FAM83D	SMAD6	PDGFB	KDM3A	LYVE1	MYO1B	BNIP3	TMEM45A	SYNPO	GLCE	SKIL	FAM117B	EFNA1	TNS1	ZMYND8	HERC1	FBXO32	PPP1R13L
Oxidative_stress	WNT16	STK24	NDUFS2	TRPA1	CAPN2	GJB2	IL10	FOSL1	GPX3	SZT2	KLF4	GLRX2	ZNF277	ENDOG	DIABLO	CA3	GCH1	TAT	MYB	MSRB2	KCNA5	HSPA1B	GGT7	MSRA	ANGPTL7	LANCL1	FXN	NAPRT	MPV17	PCNA	FOXO3	TP53INP1	HAO1	TLR6	HBA1	TRPC6	AXL	ATG7	HMOX2	EDN1	BAG5	CCNA2	NQO1	AREG	PYCR1	NEIL1	SOD1	GSR	FABP1
Hypertrophy	ACE	AGT	AGTR1	MYBPC3	MYH7	NOS3	CYP11B2	TNNT2	TNNI3	MTHFR	GNB3	ADRB1	TGFB1	VDR	AGTR2	CMA1	APOE	TPM1	CYBA	IL10	ACE2	MYL3	TNF	NPPA	ACTC1	EDN1	IL6	JAK2	VEGFA	ADRB2	MYL2	PPARG	ESR1	ENPP1	REN	BDKRB2	NPPB	IGF1R	SCN5A	TLR4	MMP3	PON1	GLA	PPARGC1A	HFE	CCR5	RETN	CYP17A1	APOA1
Dilated cardiomyopathy (DCM)	MYH7	LMNA	TNNT2	TNNI3	ADRB1	MYBPC3	TTN	TNF	TPM1	HLA-DRB1	ACTC1	SCN5A	HLA-DQB1	PLN	MYL2	DES	ADRB2	CSRP3	ADRA2C	TCAP	ACE	IL6	HSPB7	MYH6	MYL3	HFE	TGFB1	BAG3	HLA-DQA1	CTLA4	LDB3	RYR2	GATA4	SLC6A2	DMD	NFKB1	SGCD	EDN1	NOS3	PKP2	EDNRA	ZBTB17	DSC2	AGT	PRKAG2	TAZ	FHOD3	ANKRD1	LTBP4
Hypertrophic cardiomyopathy (HCM)	MYBPC3	MYH7	TNNT2	TNNI3	MYL2	TPM1	MYL3	ACE	ACTC1	AGT	GLA	AGTR1	TTN	CYP11B2	PRKAG2	PLN	TNNC1	CMA1	CSRP3	MYH6	SGCD	MYH14	JPH2	RETN	NOS3	KRAS	LMNA	MYOZ2	CALM3	TCAP	TRIM63	DES	RAF1	BRAF	KCNE1	ANKRD1	ACE2	KCNE2	ACTN2	COL1A1	SOS1	FHL1	HRAS	GAA	PTPN11	SCN5A	NPPB	ERAL1	ISL1
[truncated: 949 more columns]
