# Supplementary material for: Individualized interactomes for network-based precision medicine in hypertrophic cardiomyopathy with implications for other clinical pathophenotypes
Source: Nat Commun. 2021 Feb 8;12:873. doi: 10.1038/s41467-021-21146-y (PMC7870822; doi:10.1038/s41467-021-21146-y)
Supplement: Supplementary file 14 — Source Data [file 41467_2021_21146_MOESM14_ESM.xlsx]

## Sheet: Figure 3A
		JAK2 mRNA (fold-change control)
		Control	HCM
		1.43986	40.6832
		1.48877	9.36412
		0.46475	12.0637
			5.65839
			14.2491
			17.7051
			74.825
			18.4506
			28.1043
			18.0156
			6.23492
			48.3162
			6.06549
			13.0261
			15.7035
			4.32458

## Sheet: Figure 3B
	JAK2 positivity (cells/h.p.f.)			Total Nuclear JAK2		Cardimyocyte Nuclear JAK2
	Controls	HCM		Control	HCM	Control	HCM
	5	14		0.52106	0.42667	0.48594	0.80952
	9	14		0.55718	0.7943	0.74721	0.9759
	4	11		0.60634	0.59049	0.58791	0.83217
	6	18			0.81228		0.97436
		18			0.76042		0.975
		28			0.56208		0.76562

## Sheet: Figure 3D
		pSTAT-Y705/STAT3 ratio (in a.u.)
		Control	HCM
		0.91926	0.37578
		0.54348	30.8665
		2.5	2.52485
			3.39441
			14.3478
			13.4286
			187.003
			4.4441
			10.382
			2.82919
			1

## Sheet: Figure 3E
				COL4A2 (in a.u.)
				Control	HCM
				2.03	2.95
				1.84	2.25
				1.91	2.27
				1.28	2.39

## Sheet: Figure 3F
	Main Linear Regression Curve			Main Linear Regression Curve
	Unique Fibrosis Genes	Interstitial Collagen		Unique Fibrosis Genes	Interstitial Collagen
	5	217.78		5	217.78
	6	276.471		6	276.471
	6	321.77		6	321.77
	7	279.295		7	279.295
	8	304.052		8	304.052
	9	231.542		9	231.542
	10	384.013		10	384.013
	16	299.773		16	299.773
	17	306.587		17	306.587
	25	382.69		25	382.69
	27	402.953		27	402.953
	27	312.246		27	312.246
	28	394.352		28	394.352
	28	440.301		28	440.301
	34	324.009
	79	360.189
	101	411.571
	119	458.164

## Sheet: Figure 4A
		Unique Fibrosis Edges	LVEDV (mL)
		6	160
		41	154.84
		15	193.49
		7	179.82
		246	141.41
		32	184.77
		7	224.8
		151	176.38
		37	224
		222	129.41
		37	192.54

## Sheet: Figure 4B
		Unique Fibrosis Edges	LVSV (mL)
		6	112
		41	94.95
		15	137.42
		7	129.37
		246	107.23
		32	123.73
		7	139.86
		151	90.41
		37	160
		222	82.78
		37	136.92

## Sheet: Figure 4C
		Unique Fibrosis Edges	iPVR
		6	0.94
		40	1.22324
		41	0.72873
		8	0.6008
		7	0.55636
		8	0.61475
		14	0.47944
		7	0.80434
		151	1.73994
		222	1.43617
		37	1.40187

## Sheet: Figure 4D
		Unique Fibrosis Edges	CO (L/min)
		6	4
		40	4.5
		41	5.1
		8	7
		7	6.4
		8	6.2
		14	7.6
		7	5
		151	4.1
		222	3.5
		37	4.4

## Sheet: Supplementary Figure 4C
		Interstitial Collagen (a.u.)
		Control	HCM
		232.03	276.471
		152.34	402.953
		173.13	324.009
		160.98	231.542
		155.91	321.77
			304.052
			143.664
			458.164
			384.013
			299.773
			312.246
			279.295
			360.189
			394.352
			411.571
			382.69
			306.587
			440.301

[truncated: 1 more sheets: Supplementary Figure 4D]
